# Supplementary material for: Bis(methanol-κO)bis­(quinoline-2-carboxyl­ato-κ2 N,O)nickel(II)
Source: Acta Crystallogr Sect E Struct Rep Online. 2011 Oct 12;67(Pt 11):m1511. doi: 10.1107/S1600536811041134 (PMC3246941; doi:10.1107/S1600536811041134)
Supplement: Supplementary file 1 [file e-67-m1511-sup1.cif]

##############################################################################
#                                                                            #
# This CIF contains the data in a paper accepted for publication in          #
# Acta Crystallographica Section E. It conforms to the requirements of       #
# Notes for Authors for Acta Crystallographica Section E, and has been       #
# peer reviewed under the auspices of the IUCr Commission on Journals.       #
#                                                                            #
# Full details of the Crystallographic Information File format               #
# are given in the paper "The Crystallographic Information File (CIF):       #
# a New Standard Archive File for Crystallography" by S. R. Hall, F. H.      #
# Allen and I. D. Brown [Acta Cryst. (1991), A47, 655-685].                  #
#                                                                            #
# The current version of the core CIF dictionary is obtainable from          #
# ftp://ftp.iucr.org/pub/cif_core.dic.                                       #
#                                                                            #
# Software is freely available for graphical display of the structure(s)     #
# in this CIF. For information consult the CIF software page                 #
# http://www.iucr.org/resources/cif/software.                                #
#                                                                            #
# This file may be used for bona fide research purposes within the           #
# scientific community so long as proper attribution is given to the journal # 
# article from which it was obtained.                                        #
#                                                                            #
##############################################################################
data_I
_audit_creation_method     SHELXTL
_chemical_name_systematic
;
Bis(methanol-\k<i>O</i>)bis(quinoline-2-carboxylato-
\k^2^<i>N</i>,<i>O</i>)nickel(II)
;
_chemical_name_common     ?
_chemical_formula_moiety     'C22 H20 N2 Ni O6'
_chemical_formula_sum     'C22 H20 N2 Ni O6'
_chemical_formula_iupac     '[Ni (C10 H6 N O2)2 (C H4 O)2]'
_chemical_formula_weight     467.11
_chemical_melting_point     ?
_symmetry_cell_setting     monoclinic
_symmetry_space_group_name_H-M     'P 21/n'
_symmetry_space_group_name_Hall     '-P 2yn'
loop_
    _symmetry_equiv_pos_as_xyz
    'x, y, z'
    '-x+1/2, y+1/2, -z+1/2'
    '-x, -y, -z'
    'x-1/2, -y-1/2, z-1/2'
_cell_length_a     10.411(2)
_cell_length_b     7.3910(15)
_cell_length_c     13.556(3)
_cell_angle_alpha     90.00
_cell_angle_beta     108.57(3)
_cell_angle_gamma     90.00
_cell_volume     988.8(3)
_cell_formula_units_Z     2
_cell_measurement_reflns_used     3640
_cell_measurement_theta_min     2.62
_cell_measurement_theta_max     28.07
_cell_measurement_temperature     293(2)
_exptl_crystal_description     'rod'
_exptl_crystal_colour     'colorless'
_exptl_crystal_size_max     0.40
_exptl_crystal_size_mid     0.10
_exptl_crystal_size_min     0.10
_exptl_crystal_density_diffrn     1.569
_exptl_crystal_density_meas     ?
_exptl_crystal_density_method     'not measured'
_exptl_crystal_F_000     484
_exptl_absorpt_coefficient_mu     1.025
_exptl_absorpt_correction_type     multi-scan
_exptl_absorpt_process_details     '(SADABS; Bruker, 1997)'
_exptl_absorpt_correction_T_min     0.884
_exptl_absorpt_correction_T_max     0.903
_exptl_special_details     ?
_diffrn_ambient_temperature     293(2)
_diffrn_radiation_type     MoK\a
_diffrn_radiation_wavelength     0.71073
_diffrn_radiation_source     'fine-focus sealed tube'
_diffrn_radiation_monochromator     graphite
_diffrn_measurement_device_type     'Bruker SMART CCD area-detector'
_diffrn_measurement_method     '\f and \w'
_diffrn_detector_area_resol_mean     ?
_diffrn_reflns_number     5292
_diffrn_reflns_av_R_equivalents     0.0184
_diffrn_reflns_av_sigmaI/netI     0.0211
_diffrn_reflns_theta_min     2.16
_diffrn_reflns_theta_max     26.00
_diffrn_reflns_theta_full     26.00
_diffrn_measured_fraction_theta_max     0.994
_diffrn_measured_fraction_theta_full     0.994
_diffrn_reflns_limit_h_min     -12
_diffrn_reflns_limit_h_max     12
_diffrn_reflns_limit_k_min     -9
_diffrn_reflns_limit_k_max     9
_diffrn_reflns_limit_l_min     -9
_diffrn_reflns_limit_l_max     16
_diffrn_standards_number     0
_diffrn_standards_interval_count     .
_diffrn_standards_interval_time     .
_diffrn_standards_decay_%     ?
_refine_special_details
;
Refinement of <i>F</i>^2^ against ALL reflections. The weighted <i>R</i>-factor
<i>wR</i> and goodness of fit <i>S</i> are based on <i>F</i>^2^, conventional
<i>R</i>-factors <i>R</i> are based on <i>F</i>, with <i>F</i> set to zero for
negative <i>F</i>^2^. The threshold expression of <i>F</i>^2^ >
\s(<i>F</i>^2^) is used only for calculating <i>R</i>-factors(gt) <i>etc</i>.
and is not relevant to the choice of reflections for refinement.
<i>R</i>-factors based on <i>F</i>^2^ are statistically about twice as large
as those based on <i>F</i>, and <i>R</i>- factors based on ALL data will be
even larger.
;
_reflns_number_total     1929
_reflns_number_gt     1666
_reflns_threshold_expression     I>2\s(I)
_refine_ls_structure_factor_coef     Fsqd
_refine_ls_matrix_type     full
_refine_ls_R_factor_all     0.0318
_refine_ls_R_factor_gt     0.0273
_refine_ls_wR_factor_gt     0.0743
_refine_ls_wR_factor_ref     0.0762
_refine_ls_goodness_of_fit_ref     1.073
_refine_ls_restrained_S_all     1.073
_refine_ls_number_reflns     1929
_refine_ls_number_parameters     146
_refine_ls_number_restraints     1
_refine_ls_hydrogen_treatment     mixed
_refine_ls_weighting_scheme     calc
_refine_ls_weighting_details
         'calc w=1/[\s^2^(Fo^2^)+(0.0451P)^2^+0.2296P] where P=(Fo^2^+2Fc^2^)/3'
_atom_sites_solution_hydrogens     geom
_atom_sites_solution_primary     direct
_atom_sites_solution_secondary     difmap
_refine_ls_shift/su_max     0.001
_refine_ls_shift/su_mean     0.000
_refine_diff_density_max     0.218
_refine_diff_density_min     -0.309
_refine_ls_extinction_method     none
_refine_ls_extinction_coef     ?
loop_
    _atom_type_symbol
    _atom_type_description
    _atom_type_scat_dispersion_real
    _atom_type_scat_dispersion_imag
    _atom_type_scat_source
    'C' 'C' 0.0033 0.0016
                         'International Tables Vol C Tables 4.2.6.8 and 6.1.1.4'
    'H' 'H' 0.0000 0.0000
                         'International Tables Vol C Tables 4.2.6.8 and 6.1.1.4'
    'N' 'N' 0.0061 0.0033
                         'International Tables Vol C Tables 4.2.6.8 and 6.1.1.4'
    'O' 'O' 0.0106 0.0060
                         'International Tables Vol C Tables 4.2.6.8 and 6.1.1.4'
    'Ni' 'Ni' 0.3393 1.1124
                         'International Tables Vol C Tables 4.2.6.8 and 6.1.1.4'
_computing_data_collection     'SMART (Bruker, 1997)'
_computing_cell_refinement     'SAINT (Bruker, 1997)'
_computing_data_reduction     'SAINT (Bruker, 1997)'
_computing_structure_solution     'SHELXS97 (Sheldrick, 2008)'
_computing_structure_refinement     'SHELXL97 (Sheldrick, 2008)'
_computing_molecular_graphics     'SHELXTL (Sheldrick, 2008)'
_computing_publication_material     'SHELXTL (Sheldrick, 2008)'
loop_
    _atom_site_type_symbol
    _atom_site_label
    _atom_site_fract_x
    _atom_site_fract_y
    _atom_site_fract_z
    _atom_site_U_iso_or_equiv
    _atom_site_adp_type
    _atom_site_calc_flag
    _atom_site_refinement_flags
    _atom_site_occupancy
    _atom_site_symmetry_multiplicity
    _atom_site_disorder_assembly
    _atom_site_disorder_group
    Ni Ni1 1.0000 0.0000 0.5000 0.02463(12) Uani d S 1 2 . .
    N N1 0.79816(13) 0.10618(19) 0.48009(11) 0.0270(3) Uani d . 1 1 . .
    O O1 0.94209(12) 0.07175(19) 0.35013(9) 0.0314(3) Uani d . 1 1 . .
    O O2 0.78467(15) 0.2090(2) 0.22280(11) 0.0530(4) Uani d . 1 1 . .
    O O3 0.91781(13) -0.25715(18) 0.45429(10) 0.0362(3) Uani d D 1 1 . .
    H H3O 0.8599(16) -0.259(3) 0.3928(7) 0.043 Uiso d D 1 1 . .
    C C1 0.72490(17) 0.1223(2) 0.54860(13) 0.0296(4) Uani d . 1 1 . .
    C C2 0.77500(19) 0.0457(3) 0.64897(15) 0.0360(4) Uani d . 1 1 . .
    H H2 0.8589 -0.0116 0.6698 0.043 Uiso calc R 1 1 . .
    C C3 0.7003(2) 0.0554(3) 0.71576(16) 0.0427(5) Uani d . 1 1 . .
    H H3 0.7331 0.0020 0.7811 0.051 Uiso calc R 1 1 . .
    C C4 0.5748(2) 0.1451(3) 0.68685(17) 0.0453(5) Uani d . 1 1 . .
    H H4 0.5257 0.1514 0.7333 0.054 Uiso calc R 1 1 . .
    C C5 0.5250(2) 0.2221(3) 0.59184(17) 0.0429(5) Uani d . 1 1 . .
    H H5 0.4425 0.2826 0.5740 0.051 Uiso calc R 1 1 . .
    C C6 0.59717(18) 0.2118(2) 0.51872(15) 0.0347(4) Uani d . 1 1 . .
    C C7 0.54761(19) 0.2841(3) 0.41796(17) 0.0414(5) Uani d . 1 1 . .
    H H7 0.4653 0.3455 0.3971 0.050 Uiso calc R 1 1 . .
    C C8 0.61990(19) 0.2645(3) 0.35068(15) 0.0385(4) Uani d . 1 1 . .
    H H8 0.5871 0.3101 0.2833 0.046 Uiso calc R 1 1 . .
    C C9 0.74535(17) 0.1737(2) 0.38513(14) 0.0300(4) Uani d . 1 1 . .
    C C10 0.82890(17) 0.1504(3) 0.31228(14) 0.0315(4) Uani d . 1 1 . .
    C C11 0.8677(2) -0.3714(3) 0.51879(17) 0.0481(5) Uani d . 1 1 . .
    H H11A 0.9424 -0.4196 0.5740 0.072 Uiso calc R 1 1 . .
    H H11B 0.8167 -0.4690 0.4779 0.072 Uiso calc R 1 1 . .
    H H11C 0.8102 -0.3025 0.5478 0.072 Uiso calc R 1 1 . .
loop_
    _atom_site_aniso_label
    _atom_site_aniso_U_11
    _atom_site_aniso_U_22
    _atom_site_aniso_U_33
    _atom_site_aniso_U_12
    _atom_site_aniso_U_13
    _atom_site_aniso_U_23
    Ni1 0.02223(18) 0.03058(19) 0.01837(18) 0.00163(12) 0.00265(12) -0.00029(12)
    N1 0.0236(7) 0.0301(8) 0.0250(7) 0.0008(6) 0.0045(6) -0.0006(6)
    O1 0.0268(6) 0.0448(7) 0.0206(6) 0.0047(6) 0.0045(5) 0.0017(6)
    O2 0.0390(7) 0.0871(12) 0.0295(7) 0.0141(8) 0.0060(6) 0.0189(8)
    O3 0.0352(7) 0.0369(7) 0.0291(7) -0.0050(6) 0.0000(5) -0.0025(6)
    C1 0.0267(8) 0.0299(9) 0.0320(10) -0.0015(7) 0.0089(7) -0.0048(7)
    C2 0.0307(9) 0.0458(11) 0.0317(10) 0.0052(8) 0.0105(8) -0.0009(8)
    C3 0.0430(11) 0.0562(12) 0.0317(10) 0.0024(10) 0.0158(9) -0.0019(9)
    C4 0.0414(11) 0.0561(13) 0.0459(12) -0.0013(10) 0.0246(10) -0.0108(10)
    C5 0.0323(10) 0.0456(12) 0.0539(13) 0.0064(9) 0.0182(9) -0.0057(10)
    C6 0.0292(9) 0.0328(10) 0.0419(11) 0.0019(8) 0.0110(8) -0.0035(8)
    C7 0.0288(9) 0.0418(11) 0.0511(12) 0.0112(8) 0.0094(9) 0.0063(9)
    C8 0.0304(9) 0.0429(11) 0.0366(10) 0.0061(8) 0.0027(8) 0.0114(9)
    C9 0.0249(8) 0.0317(9) 0.0302(9) -0.0013(7) 0.0043(7) 0.0015(8)
    C10 0.0275(8) 0.0384(10) 0.0241(9) -0.0002(8) 0.0017(7) 0.0025(8)
    C11 0.0544(13) 0.0428(12) 0.0447(12) -0.0066(10) 0.0124(10) 0.0000(10)
_geom_special_details
;
All e.s.d.'s (except the e.s.d. in the dihedral angle between two l.s. planes)
are estimated using the full covariance matrix. The cell e.s.d.'s are taken
into account individually in the estimation of e.s.d.'s in distances, angles
and torsion angles; correlations between e.s.d.'s in cell parameters are only
used when they are defined by crystal symmetry. An approximate (isotropic)
treatment of cell e.s.d.'s is used for estimating e.s.d.'s involving l.s.
planes.
;
loop_
    _geom_bond_atom_site_label_1
    _geom_bond_atom_site_label_2
    _geom_bond_site_symmetry_2
    _geom_bond_distance
    _geom_bond_publ_flag
    Ni1 O1 3_756 1.9979(12) ?
    Ni1 O1 . 1.9980(12) ?
    Ni1 O3 3_756 2.0954(13) ?
    Ni1 O3 . 2.0954(13) ?
    Ni1 N1 . 2.1779(14) ?
    Ni1 N1 3_756 2.1779(14) ?
    N1 C9 . 1.326(2) ?
    N1 C1 . 1.382(2) ?
    O1 C10 . 1.267(2) ?
    O2 C10 . 1.231(2) ?
    O3 C11 . 1.429(3) ?
    O3 H3O . 0.859(2) ?
    C1 C2 . 1.411(3) ?
    C1 C6 . 1.424(2) ?
    C2 C3 . 1.371(3) ?
    C2 H2 . 0.9300 ?
    C3 C4 . 1.405(3) ?
    C3 H3 . 0.9300 ?
    C4 C5 . 1.351(3) ?
    C4 H4 . 0.9300 ?
    C5 C6 . 1.423(3) ?
    C5 H5 . 0.9300 ?
    C6 C7 . 1.403(3) ?
    C7 C8 . 1.363(3) ?
    C7 H7 . 0.9300 ?
    C8 C9 . 1.409(3) ?
    C8 H8 . 0.9300 ?
    C9 C10 . 1.519(3) ?
    C11 H11A . 0.9600 ?
    C11 H11B . 0.9600 ?
    C11 H11C . 0.9600 ?
loop_
    _geom_angle_atom_site_label_1
    _geom_angle_atom_site_label_2
    _geom_angle_atom_site_label_3
    _geom_angle_site_symmetry_1
    _geom_angle_site_symmetry_3
    _geom_angle
    _geom_angle_publ_flag
    O1 Ni1 O1 3_756 . 180.0 ?
    O1 Ni1 O3 3_756 3_756 88.71(6) ?
    O1 Ni1 O3 . 3_756 91.29(6) ?
    O1 Ni1 O3 3_756 . 91.29(6) ?
    O1 Ni1 O3 . . 88.71(6) ?
    O3 Ni1 O3 3_756 . 180.00(7) ?
    O1 Ni1 N1 3_756 . 100.86(6) ?
    O1 Ni1 N1 . . 79.14(6) ?
    O3 Ni1 N1 3_756 . 89.82(5) ?
    O3 Ni1 N1 . . 90.18(5) ?
    O1 Ni1 N1 3_756 3_756 79.14(6) ?
    O1 Ni1 N1 . 3_756 100.86(6) ?
    O3 Ni1 N1 3_756 3_756 90.18(5) ?
    O3 Ni1 N1 . 3_756 89.82(5) ?
    N1 Ni1 N1 . 3_756 180.0 ?
    C9 N1 C1 . . 118.24(14) ?
    C9 N1 Ni1 . . 109.96(11) ?
    C1 N1 Ni1 . . 131.69(11) ?
    C10 O1 Ni1 . . 118.31(11) ?
    C11 O3 Ni1 . . 123.34(12) ?
    C11 O3 H3O . . 107.6(15) ?
    Ni1 O3 H3O . . 113.5(15) ?
    N1 C1 C2 . . 119.98(15) ?
    N1 C1 C6 . . 120.95(16) ?
    C2 C1 C6 . . 119.06(17) ?
    C3 C2 C1 . . 120.16(18) ?
    C3 C2 H2 . . 119.9 ?
    C1 C2 H2 . . 119.9 ?
    C2 C3 C4 . . 120.9(2) ?
    C2 C3 H3 . . 119.5 ?
    C4 C3 H3 . . 119.5 ?
    C5 C4 C3 . . 120.31(19) ?
    C5 C4 H4 . . 119.8 ?
    C3 C4 H4 . . 119.8 ?
    C4 C5 C6 . . 120.93(18) ?
    C4 C5 H5 . . 119.5 ?
    C6 C5 H5 . . 119.5 ?
    C7 C6 C5 . . 123.07(17) ?
    C7 C6 C1 . . 118.33(17) ?
    C5 C6 C1 . . 118.60(17) ?
    C8 C7 C6 . . 120.06(17) ?
    C8 C7 H7 . . 120.0 ?
    C6 C7 H7 . . 120.0 ?
    C7 C8 C9 . . 118.69(18) ?
    C7 C8 H8 . . 120.7 ?
    C9 C8 H8 . . 120.7 ?
    N1 C9 C8 . . 123.71(17) ?
    N1 C9 C10 . . 116.25(15) ?
    C8 C9 C10 . . 120.04(16) ?
    O2 C10 O1 . . 124.64(18) ?
    O2 C10 C9 . . 119.26(16) ?
    O1 C10 C9 . . 116.09(15) ?
    O3 C11 H11A . . 109.5 ?
    O3 C11 H11B . . 109.5 ?
    H11A C11 H11B . . 109.5 ?
    O3 C11 H11C . . 109.5 ?
    H11A C11 H11C . . 109.5 ?
    H11B C11 H11C . . 109.5 ?
loop_
    _geom_torsion_atom_site_label_1
    _geom_torsion_atom_site_label_2
    _geom_torsion_atom_site_label_3
    _geom_torsion_atom_site_label_4
    _geom_torsion_site_symmetry_1
    _geom_torsion_site_symmetry_2
    _geom_torsion_site_symmetry_3
    _geom_torsion_site_symmetry_4
    _geom_torsion
    _geom_torsion_publ_flag
    O1 Ni1 N1 C9 3_756 . . . 175.65(12) ?
    O1 Ni1 N1 C9 . . . . -4.35(12) ?
    O3 Ni1 N1 C9 3_756 . . . 87.00(12) ?
    O3 Ni1 N1 C9 . . . . -93.00(12) ?
    O1 Ni1 N1 C1 3_756 . . . -0.27(16) ?
    O1 Ni1 N1 C1 . . . . 179.73(16) ?
    O3 Ni1 N1 C1 3_756 . . . -88.92(15) ?
    O3 Ni1 N1 C1 . . . . 91.08(15) ?
    O3 Ni1 O1 C10 3_756 . . . -85.58(14) ?
    O3 Ni1 O1 C10 . . . . 94.42(14) ?
    N1 Ni1 O1 C10 . . . . 3.98(13) ?
    N1 Ni1 O1 C10 3_756 . . . -176.02(13) ?
    O1 Ni1 O3 C11 3_756 . . . 27.49(15) ?
    O1 Ni1 O3 C11 . . . . -152.51(15) ?
    N1 Ni1 O3 C11 . . . . -73.38(15) ?
    N1 Ni1 O3 C11 3_756 . . . 106.62(15) ?
    C9 N1 C1 C2 . . . . 177.39(17) ?
    Ni1 N1 C1 C2 . . . . -7.0(2) ?
    C9 N1 C1 C6 . . . . -1.1(2) ?
    Ni1 N1 C1 C6 . . . . 174.56(12) ?
    N1 C1 C2 C3 . . . . -177.54(18) ?
    C6 C1 C2 C3 . . . . 1.0(3) ?
    C1 C2 C3 C4 . . . . -1.5(3) ?
    C2 C3 C4 C5 . . . . 0.6(3) ?
    C3 C4 C5 C6 . . . . 1.0(3) ?
    C4 C5 C6 C7 . . . . 177.7(2) ?
    C4 C5 C6 C1 . . . . -1.5(3) ?
    N1 C1 C6 C7 . . . . -0.3(3) ?
    C2 C1 C6 C7 . . . . -178.75(18) ?
    N1 C1 C6 C5 . . . . 179.02(16) ?
    C2 C1 C6 C5 . . . . 0.5(3) ?
    C5 C6 C7 C8 . . . . -177.88(19) ?
    C1 C6 C7 C8 . . . . 1.4(3) ?
    C6 C7 C8 C9 . . . . -1.1(3) ?
    C1 N1 C9 C8 . . . . 1.4(3) ?
    Ni1 N1 C9 C8 . . . . -175.15(15) ?
    C1 N1 C9 C10 . . . . -179.23(14) ?
    Ni1 N1 C9 C10 . . . . 4.23(18) ?
    C7 C8 C9 N1 . . . . -0.3(3) ?
    C7 C8 C9 C10 . . . . -179.64(18) ?
    Ni1 O1 C10 O2 . . . . 176.36(16) ?
    Ni1 O1 C10 C9 . . . . -2.9(2) ?
    N1 C9 C10 O2 . . . . 179.42(18) ?
    C8 C9 C10 O2 . . . . -1.2(3) ?
    N1 C9 C10 O1 . . . . -1.3(2) ?
    C8 C9 C10 O1 . . . . 178.12(17) ?
loop_
    _geom_hbond_atom_site_label_D
    _geom_hbond_atom_site_label_H
    _geom_hbond_atom_site_label_A
    _geom_hbond_site_symmetry_A
    _geom_hbond_distance_DH
    _geom_hbond_distance_HA
    _geom_hbond_distance_DA
    _geom_hbond_angle_DHA
    _geom_hbond_publ_flag
    O3 H3O O2 2_645 0.859(11) 1.810(12) 2.655(2) 167.2(18) yes
data_global
_journal_date_recd_electronic     2011-09-28
_journal_date_accepted     2011-10-06
_journal_name_full     'Acta Crystallographica, Section E'
_journal_year     2011
_journal_volume     67
_journal_issue     11
_journal_page_first     m1511
_journal_page_last     m1511
_journal_paper_category     QM
_journal_coeditor_code     LH5343
_publ_contact_author_name     'Youngmee Kim'
_publ_contact_author_address
;
Deaprtment of Chemistry and Nano Science, Ewha Womans University,
Seoul 120-750, Republic of Korea
;
_publ_contact_author_email     'ymeekim@ewha.ac.kr'
_publ_contact_author_fax     '+82-2-3277-3419'
_publ_contact_author_phone     '+82-2-3277-4164'
_publ_section_title
;\
Bis(methanol-\k<i>O</i>)bis(quinoline-2-carboxylato-\k^2^<i>N</i>,<i>O</i>)\
nickel(II)
;
loop_
    _publ_author_name
    _publ_author_footnote
    _publ_author_address
    'Kang, Juhye' .
;
Department of Fine Chemistry,
Seoul National University of Science and Technology,
Seoul 139-743, Republic of Korea
;
    'Yeo, Jin Kie' .
;
Department of Forest Genetic Resources, Korea Forest Research Institute,
Suwon 441-847, Republic of Korea
;
    'Kim, Pan-Gi' .
;
Department of Forest & Environment Resources, Kyungpook National University,
Sangju 742-711, Republic of Korea
;
    'Kim, Cheal' .
;
Department of Fine Chemistry,
Seoul National University of Science and Technology,
Seoul 139-743, Republic of Korea
;
    'Kim, Youngmee' .
;
Deaprtment of Chemistry and Nano Science, Ewha Womans University,
Seoul 120-750, Republic of Korea
;
