# Supplementary material for: Bis(methanol-κO)bis­(quinoline-2-carboxyl­ato-κ2 N,O)nickel(II)
Source: Acta Crystallogr Sect E Struct Rep Online. 2011 Oct 12;67(Pt 11):m1511. doi: 10.1107/S1600536811041134 (PMC3246941; doi:10.1107/S1600536811041134)
Supplement: Supplementary file 2 [file e-67-m1511-Isup2.hkl]

# 
# h,k,l, Fc-squared, Fo-squared, sigma(Fo-squared) and status flag 
# 
data_I
_shelx_title ' ym694sadP21n in P2(1)/n' 
_shelx_refln_list_code          4 
_shelx_F_calc_maximum      144.90 
_exptl_crystal_F_000       484.00 
_reflns_d_resolution_high  0.8107 
 
loop_ 
 _symmetry_equiv_pos_as_xyz 
 'x, y, z' 
 '-x+1/2, y+1/2, -z+1/2' 
 '-x, -y, -z' 
 'x-1/2, -y-1/2, z-1/2' 
 
_cell_length_a    10.4110 
_cell_length_b     7.3910 
_cell_length_c    13.5560 
_cell_angle_alpha  90.000 
_cell_angle_beta  108.570 
_cell_angle_gamma  90.000 
 
_shelx_F_squared_multiplier     1.000 
 
loop_ 
 _refln_index_h 
 _refln_index_k 
 _refln_index_l 
 _refln_F_squared_calc 
 _refln_F_squared_meas 
 _refln_F_squared_sigma 
 _refln_observed_status 
   2   0   0      188.81      190.20      7.39 o 
   4   0   0     3941.88     4257.43     50.91 o 
   6   0   0       43.99       90.44      5.42 o 
   8   0   0       90.29       89.27      5.79 o 
  10   0   0      355.86      359.18      7.37 o 
  12   0   0       43.89       54.53      5.49 o 
   1   1   0     3499.78     3811.13     26.06 o 
   2   1   0     5287.33     5827.44     39.75 o 
   3   1   0     2212.40     2217.06     19.20 o 
   4   1   0     4148.21     4539.42     38.38 o 
   5   1   0     2170.13     2152.84     17.00 o 
   6   1   0      296.30      301.14      4.04 o 
   7   1   0      321.15      331.37      4.56 o 
   8   1   0       17.58       18.16      2.00 o 
   9   1   0      154.26      143.14      4.16 o 
  10   1   0       27.12       24.62      2.39 o 
  11   1   0      116.23      130.06      6.24 o 
  12   1   0        3.32        3.65      3.31 o 
   0   2   0     1310.79     1619.95     20.18 o 
   1   2   0    15481.34    14348.10    305.59 o 
   2   2   0       85.08       76.65      1.29 o 
   3   2   0      184.10      228.12      2.48 o 
   4   2   0     2696.09     2761.50     21.51 o 
   5   2   0      702.18      843.83      7.68 o 
   6   2   0     1876.96     1829.29     17.27 o 
   7   2   0        4.33        2.56      1.48 o 
   8   2   0      255.96      276.25      5.18 o 
   9   2   0       34.20       27.97      2.54 o 
  10   2   0      184.98      169.98      6.57 o 
  11   2   0        0.31        2.85      3.22 o 
   1   3   0     2993.62     3075.77     26.72 o 
   2   3   0     1817.07     2003.69     17.50 o 
   3   3   0     2427.63     2536.80     20.01 o 
   4   3   0     1369.50     1483.73     13.77 o 
   5   3   0      140.18      127.76      2.49 o 
   6   3   0       62.36       60.87      2.49 o 
   7   3   0      424.69      427.28     11.76 o 
   8   3   0        0.53        2.04      2.12 o 
   9   3   0      574.96      536.76      9.05 o 
  10   3   0        5.34        4.22      2.90 o 
  11   3   0       93.23       97.89      6.71 o 
   0   4   0     1456.02     1418.01     18.40 o 
   1   4   0        2.00        3.52      1.04 o 
   2   4   0     3179.24     3343.56     26.09 o 
   3   4   0       17.40       19.40      3.80 o 
   4   4   0      427.69      378.72      5.66 o 
   5   4   0       13.33       16.18      2.40 o 
   6   4   0      221.39      209.48      6.93 o 
   7   4   0       80.98       61.39      3.77 o 
   8   4   0      409.01      377.25      8.87 o 
   9   4   0       16.21       10.52      3.34 o 
  10   4   0      246.32      272.42     14.97 o 
   1   5   0      440.22      407.61      5.69 o 
   2   5   0      108.00      105.96      3.03 o 
   3   5   0      362.68      351.63      5.35 o 
   4   5   0        0.38        0.58      1.65 o 
   5   5   0      430.23      455.46      9.19 o 
   6   5   0       18.53       17.38      2.94 o 
   7   5   0      350.95      348.02      8.67 o 
   8   5   0       28.97       23.02      3.52 o 
   9   5   0      206.20      205.31      7.70 o 
  10   5   0        7.48        4.53      4.12 o 
   0   6   0       37.35       37.27      5.19 o 
   1   6   0        2.66        3.80      1.66 o 
   2   6   0       87.18       89.77      3.06 o 
   3   6   0        3.85       -0.44      1.73 o 
   4   6   0      472.01      462.98      7.89 o 
   5   6   0       47.80       45.54      3.76 o 
   6   6   0      335.46      333.74     20.76 o 
   7   6   0       12.97       13.39      3.74 o 
   8   6   0      307.28      328.84      9.25 o 
   9   6   0        5.64       11.07      4.40 o 
   1   7   0      141.90      137.31      3.96 o 
   2   7   0       45.60       47.02      3.27 o 
   3   7   0      202.56      210.94     10.75 o 
   4   7   0       29.11       26.69      3.17 o 
   5   7   0      194.73      202.28      7.44 o 
   6   7   0       14.54       16.65      3.89 o 
   7   7   0      260.05      277.32      9.12 o 
   0   8   0      296.12      285.68     11.89 o 
   1   8   0        3.81        2.86      3.35 o 
   2   8   0      147.60      148.04      6.56 o 
   3   8   0        7.55        8.45      3.79 o 
   4   8   0       26.08       35.09      4.63 o 
   5   8   0        3.13        3.08      3.82 o 
   1   9   0       39.47       39.78      4.90 o 
 -11   0   1      176.03      176.99      5.73 o 
  -9   0   1      203.28      203.00      5.12 o 
  -7   0   1      572.61      581.59      9.65 o 
  -5   0   1     1627.22     1641.12     21.31 o 
  -3   0   1      462.58      485.68      7.05 o 
  -1   0   1     6224.98     6073.02    101.54 o 
   1   0   1      350.53      305.78      5.94 o 
   3   0   1       31.93       31.01      7.69 o 
   5   0   1     1013.34     1012.11     20.83 o 
   7   0   1      392.49      411.86      6.78 o 
   9   0   1       92.42      105.69      4.07 o 
  11   0   1      519.56      532.19     17.59 o 
 -12   1   1      113.75      113.64      4.26 o 
 -11   1   1        8.52        6.69      2.47 o 
 -10   1   1      179.03      188.29      5.82 o 
  -9   1   1       65.50       70.91      3.01 o 
  -8   1   1      286.34      272.28      4.27 o 
  -7   1   1      307.65      310.38      4.27 o 
  -6   1   1     1519.78     1516.05     12.70 o 
  -5   1   1       18.71       17.96      1.28 o 
  -4   1   1     5692.54     5930.09     44.51 o 
  -3   1   1        0.11        0.74      0.69 o 
  -2   1   1     3748.78     3911.70     29.28 o 
  -1   1   1      677.45      732.65      5.82 o 
   0   1   1    12933.76     9599.18    124.24 o 
   1   1   1     4852.66     5472.08     52.24 o 
   2   1   1      589.11      703.04      9.40 o 
   3   1   1      526.06      480.32      5.20 o 
   4   1   1     3260.75     3347.07     28.87 o 
   5   1   1     2223.66     2404.52     18.93 o 
   6   1   1       25.65       25.21      1.88 o 
   7   1   1       54.12       50.16      2.45 o 
   8   1   1      228.86      229.37      5.42 o 
   9   1   1        6.66        7.08      3.08 o 
  10   1   1      562.69      522.88      9.25 o 
  11   1   1       39.92       37.05      3.60 o 
 -12   2   1        9.66        9.40      4.51 o 
 -11   2   1       10.19       10.54      2.92 o 
 -10   2   1        4.78        6.20      2.41 o 
  -9   2   1      595.49      584.97      8.12 o 
  -8   2   1       66.53       61.85      2.57 o 
  -7   2   1      982.89      940.73     10.27 o 
  -6   2   1        0.33       -0.01      1.14 o 
  -5   2   1     1741.77     1583.97     13.23 o 
  -4   2   1      133.40      155.46      2.38 o 
  -3   2   1     5961.48     6395.10     47.79 o 
  -2   2   1     1766.78     1827.37     13.04 o 
  -1   2   1      470.58      518.67      4.16 o 
   0   2   1        1.59        3.90      2.54 o 
   1   2   1    20994.79    17826.35    384.99 o 
   2   2   1      140.73      135.98      2.07 o 
   3   2   1      507.37      440.12      5.45 o 
   4   2   1       15.59       13.64      1.06 o 
   5   2   1     1691.59     1584.89     14.72 o 
   6   2   1       34.08       34.43      2.23 o 
   7   2   1      207.40      192.88      5.19 o 
   8   2   1       13.59        9.33      2.20 o 
   9   2   1      410.18      402.30      7.71 o 
  10   2   1       77.53       63.81      4.76 o 
  11   2   1       94.78      116.04      8.82 o 
 -11   3   1       14.33        9.42      3.47 o 
 -10   3   1       89.87      102.70      3.96 o 
  -9   3   1       54.13       45.24      2.85 o 
  -8   3   1      403.33      388.49      8.14 o 
  -7   3   1       44.88       40.42      2.22 o 
  -6   3   1      549.95      539.40      6.69 o 
  -5   3   1      768.50      736.59      7.22 o 
  -4   3   1      639.51      600.73      7.36 o 
  -3   3   1      244.53      289.89      3.40 o 
  -2   3   1      778.68      766.25      6.15 o 
  -1   3   1       26.45       27.39      1.13 o 
   0   3   1      791.89      727.36      6.49 o 
   1   3   1     3161.76     3303.49     33.37 o 
   2   3   1     5889.65     6128.48     59.43 o 
   3   3   1      377.11      406.35      4.76 o 
   4   3   1      280.38      246.53      3.65 o 
   5   3   1        0.18        0.66      1.12 o 
   6   3   1     1280.22     1258.31     14.71 o 
   7   3   1        7.90        9.28      2.06 o 
   8   3   1      241.81      251.95      5.75 o 
   9   3   1      419.11      363.96     21.31 o 
  10   3   1      123.49      129.03     11.68 o 
  11   3   1       14.60       16.83      4.37 o 
 -11   4   1      183.14      166.63      7.04 o 
 -10   4   1       34.27       35.58      4.37 o 
  -9   4   1      178.16      173.38      6.55 o 
  -8   4   1       10.79       12.45      3.00 o 
  -7   4   1       19.08       28.75      2.56 o 
  -6   4   1       75.09       78.05      2.63 o 
  -5   4   1      514.21      504.95      5.71 o 
  -4   4   1      252.16      292.75      3.99 o 
  -3   4   1     2490.84     2495.03     20.02 o 
  -2   4   1     1041.70     1073.86      9.42 o 
  -1   4   1      561.68      521.77      5.26 o 
   0   4   1       59.17       64.21      2.47 o 
   1   4   1      303.61      260.40      3.91 o 
   2   4   1     2362.54     2442.94     34.44 o 
   3   4   1      514.99      500.92      7.09 o 
   4   4   1       80.20       77.93      2.82 o 
   5   4   1      268.24      266.98      6.50 o 
   6   4   1       27.04       24.57      2.96 o 
   7   4   1      277.54      272.13      7.27 o 
   8   4   1      124.45      109.98      5.27 o 
   9   4   1      335.31      316.84      8.71 o 
  10   4   1        1.33        3.15      3.77 o 
 -10   5   1      197.97      194.89     20.60 o 
  -9   5   1       52.20       47.92      6.65 o 
  -8   5   1      685.55      648.85     12.69 o 
  -7   5   1       23.11       22.06      3.19 o 
  -6   5   1      356.42      354.75     12.86 o 
  -5   5   1       75.99       76.51      3.28 o 
  -4   5   1      192.15      181.80      4.59 o 
  -3   5   1        0.82        0.11      1.39 o 
  -2   5   1     1126.80     1112.67     11.68 o 
  -1   5   1        1.91        1.56      1.22 o 
   0   5   1      266.36      253.41      4.23 o 
   1   5   1       87.90       95.89      3.18 o 
   2   5   1      949.61      920.83     11.57 o 
   3   5   1      182.44      190.74      4.51 o 
   4   5   1      300.43      337.09      6.11 o 
   5   5   1        2.04        2.00      2.37 o 
   6   5   1      344.42      360.99      9.81 o 
   7   5   1        2.34       -0.20      2.78 o 
   8   5   1      562.88      530.37     14.90 o 
   9   5   1       15.07       13.81      4.10 o 
  -9   6   1      175.75      203.99      8.14 o 
  -8   6   1        1.31        2.51      3.49 o 
  -7   6   1      569.37      582.16     24.20 o 
  -6   6   1      122.59      118.73      5.42 o 
  -5   6   1      261.45      248.34      5.98 o 
  -4   6   1       16.97       18.20      2.45 o 
  -3   6   1       28.59       27.92      2.56 o 
  -2   6   1       37.01       44.34      2.83 o 
  -1   6   1      286.53      280.52      5.72 o 
   0   6   1       14.44       15.01      2.09 o 
   1   6   1      180.19      176.94      5.95 o 
   2   6   1        8.76        9.36      2.12 o 
   3   6   1     1076.46     1070.68     13.79 o 
   4   6   1       18.94       15.30      2.51 o 
   5   6   1      432.17      446.57     10.05 o 
   6   6   1        0.44        1.57      3.17 o 
   7   6   1      480.49      502.15     14.30 o 
   8   6   1        2.71        6.27      3.94 o 
  -8   7   1       49.78       64.16      6.22 o 
  -7   7   1       57.67       57.59      5.23 o 
  -6   7   1       59.43       60.86      4.79 o 
  -5   7   1       19.11       19.44      3.79 o 
  -4   7   1      171.92      194.89      5.77 o 
  -3   7   1       49.86       50.87      3.42 o 
  -2   7   1       94.40       95.80      4.04 o 
  -1   7   1        6.29       12.33      5.84 o 
   0   7   1      221.04      216.58      5.59 o 
   1   7   1        8.67        8.52      2.48 o 
   2   7   1      191.84      185.78      5.28 o 
   3   7   1       12.66       12.56      2.81 o 
   4   7   1      428.85      447.81     10.48 o 
   5   7   1        3.56        1.15      3.51 o 
   6   7   1      201.62      197.10     12.84 o 
   7   7   1       14.75       17.52      6.33 o 
  -6   8   1       45.11       61.60      9.41 o 
  -5   8   1        5.78        4.35      3.97 o 
  -4   8   1        0.05        0.72      3.65 o 
  -3   8   1       66.99       64.72      5.03 o 
  -2   8   1        2.73        3.68      2.89 o 
  -1   8   1      242.37      251.51      9.26 o 
   0   8   1        2.39        2.50      2.80 o 
   1   8   1      216.37      230.40     15.36 o 
   2   8   1        0.71        0.70      2.86 o 
   3   8   1       75.57       80.62      4.40 o 
   4   8   1        4.53        3.78      3.66 o 
   5   8   1      130.80      127.33     17.84 o 
  -2   9   1       55.42       47.88      8.89 o 
  -1   9   1        1.19        1.98      3.78 o 
   0   9   1       73.62       73.59      6.26 o 
   1   9   1        7.10        2.89      3.94 o 
 -12   0   2      202.91      212.97      7.72 o 
 -10   0   2       46.80       36.53      4.17 o 
  -8   0   2     1228.79     1197.73     16.92 o 
  -6   0   2     1650.42     1713.19     22.58 o 
  -4   0   2     2730.47     2873.53     46.31 o 
  -2   0   2    11918.25    10917.58    181.07 o 
   0   0   2     7244.28     6429.34    192.45 o 
   2   0   2     2409.86     2783.23     46.57 o 
   6   0   2       20.35        7.35      1.89 o 
   8   0   2      522.08      521.68      9.89 o 
  10   0   2      993.28     1015.48     17.02 o 
 -12   1   2       13.95       18.02      2.85 o 
 -11   1   2      191.80      191.46      4.69 o 
 -10   1   2       55.80       55.84      4.07 o 
  -9   1   2      417.47      410.31      9.08 o 
  -8   1   2       17.72       16.92      1.69 o 
  -7   1   2      862.72      846.08      8.13 o 
  -6   1   2      148.63      157.05      2.43 o 
  -5   1   2     2348.71     2426.51     17.16 o 
  -4   1   2        0.83        1.09      0.67 o 
  -3   1   2     4902.31     4986.28     37.32 o 
  -2   1   2     1798.12     1830.74     14.05 o 
  -1   1   2      697.99      707.14      6.42 o 
   0   1   2       97.57       88.24      1.73 o 
   1   1   2     2387.32     2658.80     31.31 o 
   2   1   2     3230.78     3392.40     59.81 o 
   3   1   2      751.92      634.70      9.27 o 
   4   1   2      200.24      220.10      4.83 o 
   5   1   2     1693.91     1717.32     22.64 o 
   6   1   2       15.18       12.02      2.05 o 
   7   1   2      191.05      174.74      5.47 o 
   8   1   2       82.53       73.28      4.10 o 
   9   1   2      263.78      262.99      9.37 o 
  10   1   2      123.13      114.34      4.78 o 
  11   1   2      482.93      507.20      9.66 o 
 -12   2   2       34.08       35.68      3.71 o 
 -11   2   2       31.65       33.29      3.17 o 
 -10   2   2      284.99      297.23      5.84 o 
  -9   2   2      140.02      135.57      3.78 o 
  -8   2   2      790.58      744.22      8.94 o 
  -7   2   2        0.11        0.67      1.37 o 
  -6   2   2     2151.71     2093.11     17.17 o 
  -5   2   2       56.46       55.05      1.78 o 
  -4   2   2     2263.12     2262.63     17.85 o 
  -3   2   2       86.65       95.98      1.68 o 
  -2   2   2      388.92      385.30      3.70 o 
  -1   2   2      980.72     1152.70     10.43 o 
   0   2   2      100.72       94.18      3.55 o 
   1   2   2     3157.81     3359.14     32.87 o 
   2   2   2       44.29       26.79      1.52 o 
   3   2   2        0.81        0.33      0.89 o 
   4   2   2     1610.35     1606.49     17.06 o 
   5   2   2       29.21       21.73      1.55 o 
   6   2   2     1413.51     1357.41     19.17 o 
   7   2   2      260.90      271.77      8.81 o 
   8   2   2      477.82      470.25      9.95 o 
   9   2   2       51.64       47.44      3.88 o 
  10   2   2      165.44      151.31      6.54 o 
  11   2   2       37.02       33.40      3.87 o 
 -11   3   2      232.94      240.77      6.08 o 
 -10   3   2       11.56        9.17      2.59 o 
  -9   3   2      408.09      403.13      6.52 o 
  -8   3   2        3.23        1.14      1.73 o 
  -7   3   2      769.91      751.60      7.82 o 
  -6   3   2      254.27      236.75      5.46 o 
  -5   3   2     1979.05     1932.31     15.91 o 
  -4   3   2        5.05        6.08      0.95 o 
  -3   3   2     1869.24     1885.07     15.11 o 
  -2   3   2       24.65       27.40      1.03 o 
  -1   3   2     1362.79     1339.35     12.29 o 
   0   3   2      156.49      143.47      2.41 o 
   1   3   2     3481.07     3585.67     35.55 o 
   2   3   2     2251.39     2527.49     25.74 o 
   3   3   2      141.71      167.88      3.41 o 
   4   3   2        4.62        5.30      1.38 o 
   5   3   2      599.75      586.65     14.26 o 
   6   3   2      207.19      196.43      5.70 o 
   7   3   2      343.44      354.49     17.39 o 
   8   3   2      392.19      356.08     14.56 o 
   9   3   2      577.22      556.72     18.57 o 
  10   3   2       19.61       14.55      3.98 o 
 -11   4   2        0.31        1.13      3.74 o 
 -10   4   2       65.16       68.60      5.70 o 
  -9   4   2        4.42        8.36      2.72 o 
  -8   4   2      192.25      190.47      8.24 o 
  -7   4   2       79.12       78.58      2.55 o 
  -6   4   2      100.83       96.48      3.38 o 
  -5   4   2        6.54       10.06      1.54 o 
  -4   4   2      616.08      573.74      8.31 o 
  -3   4   2      117.89      116.17      2.81 o 
  -2   4   2     2960.41     2882.10     22.48 o 
  -1   4   2       51.58       53.35      2.26 o 
   0   4   2      883.30      885.77     13.64 o 
   1   4   2       29.17       27.80      1.79 o 
   2   4   2     5445.53     5641.76     62.84 o 
   3   4   2      121.93      126.53      4.84 o 
   4   4   2      116.11      102.96      4.81 o 
   5   4   2        0.77        1.18      2.05 o 
   6   4   2      421.09      408.60      8.86 o 
   7   4   2        0.56        1.46      2.52 o 
   8   4   2       85.06       99.23     11.73 o 
   9   4   2        3.18       -0.66      3.24 o 
  10   4   2      135.02      138.71      7.30 o 
 -10   5   2       15.57       15.60      4.22 o 
  -9   5   2       62.66       78.91      8.50 o 
  -8   5   2       39.58       36.38      5.82 o 
  -7   5   2      256.38      272.03      7.44 o 
  -6   5   2        4.90        8.11      2.23 o 
  -5   5   2      144.42      152.59      4.48 o 
  -4   5   2      152.21      145.37      4.08 o 
  -3   5   2      227.86      214.44      4.72 o 
  -2   5   2      393.51      399.54      8.41 o 
  -1   5   2      239.32      223.64      7.05 o 
   0   5   2       63.69       71.73      2.69 o 
   1   5   2      617.07      590.23      8.33 o 
   2   5   2      108.43      110.90      4.01 o 
   3   5   2     2250.54     2266.73     42.12 o 
   4   5   2      603.21      579.77      8.60 o 
   5   5   2      383.94      404.78      9.02 o 
   6   5   2       46.25       47.02      3.73 o 
   7   5   2      809.00      760.32     21.72 o 
   8   5   2        1.95        1.47      3.52 o 
   9   5   2       52.16       51.30      5.04 o 
  -9   6   2       10.08        7.56      4.10 o 
  -8   6   2      289.49      283.09      8.60 o 
  -7   6   2       64.28       63.71      4.62 o 
  -6   6   2      129.52      126.62      4.64 o 
  -5   6   2       13.58        8.91      2.44 o 
  -4   6   2      191.40      182.64      4.95 o 
  -3   6   2       40.92       45.84      4.14 o 
  -2   6   2      297.15      277.61      5.72 o 
  -1   6   2      464.55      450.15      7.50 o 
   0   6   2       91.78       92.19      3.35 o 
   1   6   2       11.61        8.81      2.09 o 
   2   6   2      391.18      405.75      7.14 o 
   3   6   2      451.80      427.04      8.25 o 
   4   6   2      557.67      572.34      9.06 o 
   5   6   2       87.76       89.88      5.16 o 
   6   6   2      484.56      498.19     11.10 o 
   7   6   2        1.78        1.70      3.65 o 
   8   6   2      161.14      162.86      7.33 o 
  -8   7   2        0.48       -1.98      4.06 o 
  -7   7   2       86.61       85.10     14.95 o 
  -6   7   2        2.18        3.95      3.52 o 
  -5   7   2       26.30       24.44      3.07 o 
  -4   7   2        4.25        1.77      2.44 o 
  -3   7   2      381.42      380.52      7.53 o 
  -2   7   2        7.04        2.45      2.25 o 
  -1   7   2      645.64      606.19      9.67 o 
   0   7   2        4.00        1.51      2.14 o 
   1   7   2      195.28      198.06      5.38 o 
   2   7   2        2.36        1.42      2.46 o 
   3   7   2      384.15      370.48      9.45 o 
   4   7   2       56.03       49.28      4.58 o 
   5   7   2       76.25       96.42      5.75 o 
   6   7   2       27.77       25.03      4.48 o 
   7   7   2       31.04       36.36      7.60 o 
  -6   8   2      127.20      139.15      7.45 o 
  -5   8   2        0.16       -1.58      3.75 o 
  -4   8   2      103.43       95.07      4.90 o 
  -3   8   2        0.55        0.60      2.94 o 
  -2   8   2       57.37       70.21      4.21 o 
  -1   8   2        0.76        0.80      2.58 o 
   0   8   2      463.73      448.73      8.81 o 
   1   8   2      144.51      151.43      7.19 o 
   2   8   2       52.80       59.65      4.13 o 
   3   8   2       22.59       22.74      3.56 o 
   4   8   2      222.59      205.45      8.17 o 
   5   8   2        0.22        0.25      3.79 o 
  -1   9   2        7.68        6.32      3.44 o 
   0   9   2       13.67       16.47      3.64 o 
 -11   0   3       84.29       80.37      4.45 o 
  -9   0   3      555.30      534.85     10.27 o 
  -7   0   3      697.18      690.36     16.36 o 
  -5   0   3     2462.30     2508.15     43.37 o 
  -3   0   3     3074.88     3227.12     67.81 o 
  -1   0   3     5959.96     5888.10     98.74 o 
   1   0   3     3990.08     4353.97     94.87 o 
   3   0   3       88.24      123.79      8.71 o 
   5   0   3      359.25      320.72      6.37 o 
   7   0   3      613.99      613.74     10.77 o 
   9   0   3      947.90      932.32     23.76 o 
  11   0   3      424.05      442.26     16.42 o 
 -12   1   3       71.48       71.80      3.53 o 
 -11   1   3       55.00       48.85      5.53 o 
 -10   1   3      818.74      811.60     10.19 o 
  -9   1   3       65.99       67.33      3.48 o 
  -8   1   3     1116.33     1089.68     10.18 o 
  -7   1   3      222.77      217.91      4.38 o 
  -6   1   3     1369.93     1369.18     10.43 o 
  -5   1   3       28.54       38.55      1.25 o 
  -4   1   3     3668.53     3638.93     27.71 o 
  -3   1   3     3587.17     3738.71     28.23 o 
  -2   1   3     1356.81     1287.07     10.14 o 
  -1   1   3       69.01       75.47      2.07 o 
   0   1   3       58.83       76.09      1.39 o 
   1   1   3     1938.34     2047.01     24.53 o 
   2   1   3     1009.78      951.81     12.65 o 
   3   1   3      551.64      569.61      8.63 o 
   4   1   3      809.85      751.06     11.21 o 
   5   1   3        2.60        1.18      1.70 o 
   6   1   3     1110.58     1085.77     16.12 o 
   7   1   3      162.76      163.71      5.30 o 
   8   1   3      518.91      503.32      8.45 o 
   9   1   3        5.44        3.95      2.59 o 
  10   1   3      436.49      431.05      8.50 o 
  11   1   3       58.20       65.32      6.93 o 
 -12   2   3        0.00        1.58      2.99 o 
 -11   2   3      901.26      881.03     12.27 o 
 -10   2   3        0.72        1.64      2.13 o 
  -9   2   3      213.99      205.14      5.38 o 
  -8   2   3        0.57       -0.08      1.57 o 
  -7   2   3     2241.12     2151.78     17.85 o 
  -6   2   3       17.35       18.69      1.30 o 
  -5   2   3     1232.87     1199.80     10.31 o 
  -4   2   3      109.37      116.80      2.32 o 
  -3   2   3      152.66      150.57      2.12 o 
  -2   2   3       16.55       12.31      1.04 o 
  -1   2   3      508.67      520.73      4.69 o 
   0   2   3      123.31      124.47      1.77 o 
   1   2   3       53.85       40.39      1.48 o 
   2   2   3       35.72       38.60      1.58 o 
   3   2   3     2992.75     2997.38     30.12 o 
   4   2   3       97.52      106.29      6.33 o 
   5   2   3     1699.61     1660.85     18.08 o 
   6   2   3       19.95       24.69      3.60 o 
   7   2   3      502.75      467.83      9.48 o 
   8   2   3       53.97       45.05      3.83 o 
   9   2   3      259.08      258.62     17.22 o 
  10   2   3        2.66        0.82      5.06 o 
 -12   3   3      245.29      249.57      6.38 o 
 -11   3   3       86.62       91.02      4.11 o 
 -10   3   3        7.64        7.14      2.41 o 
  -9   3   3        0.40        2.27      1.98 o 
  -8   3   3      353.09      338.84      5.82 o 
  -7   3   3       58.73       60.69      2.18 o 
  -6   3   3      856.84      831.80      8.07 o 
  -5   3   3        6.42       12.25      1.19 o 
  -4   3   3      516.13      511.40      5.24 o 
  -3   3   3        0.41       -0.22      0.80 o 
  -2   3   3     1948.93     1945.29     16.80 o 
  -1   3   3      556.78      559.25      7.29 o 
   0   3   3     1044.16      981.61      9.54 o 
   1   3   3      102.46      108.67      2.35 o 
   2   3   3     2460.00     2456.29     25.17 o 
   3   3   3      169.86      169.10      3.89 o 
   4   3   3      526.15      504.70      7.44 o 
   5   3   3      121.82      135.40      4.64 o 
   6   3   3      959.79      952.63     15.03 o 
   7   3   3      241.66      224.55      6.52 o 
   8   3   3      333.40      321.80     11.66 o 
   9   3   3        0.10       -0.67      3.33 o 
  10   3   3      100.21      103.16      7.55 o 
 -11   4   3       63.84       72.39      4.58 o 
 -10   4   3       34.15       27.47      3.37 o 
  -9   4   3      151.93      155.05      4.94 o 
  -8   4   3       64.93       62.29      2.88 o 
  -7   4   3      333.58      322.00      4.74 o 
  -6   4   3      361.44      355.25      5.13 o 
  -5   4   3      551.00      533.09      5.85 o 
  -4   4   3      248.45      228.32      3.30 o 
  -3   4   3     1777.86     1724.45     14.25 o 
  -2   4   3       16.06       19.29      1.24 o 
  -1   4   3     1637.42     1624.22     18.75 o 
   0   4   3      437.41      455.11      5.51 o 
   1   4   3      724.56      717.04     13.11 o 
   2   4   3       25.61       32.54      2.06 o 
   3   4   3      380.86      373.72      6.04 o 
   4   4   3      125.32      135.01      7.13 o 
   5   4   3      501.88      504.90      9.79 o 
   6   4   3       24.04       16.32      4.30 o 
   7   4   3      448.16      453.31     24.04 o 
   8   4   3       43.21       39.15      3.92 o 
   9   4   3      133.27      135.43     15.83 o 
 -10   5   3       83.74       90.72      6.00 o 
  -9   5   3       42.49       44.06      6.19 o 
  -8   5   3      597.62      595.46      9.62 o 
  -7   5   3       29.49       29.00      2.88 o 
  -6   5   3      138.14      141.60      4.40 o 
  -5   5   3      111.97      114.14      3.86 o 
  -4   5   3      492.62      467.52      8.85 o 
  -3   5   3      106.17       98.63      6.15 o 
  -2   5   3     1366.40     1348.33     19.38 o 
  -1   5   3        8.02        5.61      1.58 o 
   0   5   3      882.48      836.77      9.08 o 
   1   5   3      106.03      114.52      2.96 o 
   2   5   3     1362.22     1355.96     15.86 o 
   3   5   3       50.91       58.62      2.85 o 
   4   5   3        2.72        4.14      2.42 o 
   5   5   3      120.88      135.31      5.46 o 
   6   5   3      309.01      317.63      8.98 o 
   7   5   3       57.01       54.65      4.62 o 
   8   5   3       54.97       58.03      4.78 o 
   9   5   3        5.77        3.85      3.92 o 
  -9   6   3      163.00      148.75      8.52 o 
  -8   6   3        8.67        8.23      3.69 o 
  -7   6   3       81.46       94.01      4.31 o 
  -6   6   3       15.01       14.56      2.63 o 
  -5   6   3      285.22      281.58      7.86 o 
  -4   6   3       16.91       16.88      2.40 o 
  -3   6   3      415.46      397.22      7.10 o 
  -2   6   3        8.39        6.49      1.91 o 
  -1   6   3      274.75      263.23      5.55 o 
   0   6   3       21.87       18.14      2.78 o 
   1   6   3      432.87      428.74      7.38 o 
   2   6   3      307.66      294.69      7.18 o 
   3   6   3     1235.49     1178.75     14.94 o 
   4   6   3       50.93       48.10      3.16 o 
   5   6   3      133.82      151.80      6.22 o 
   6   6   3        6.74        3.91      3.54 o 
   7   6   3      175.79      181.36      7.57 o 
   8   6   3       17.54       15.68      4.46 o 
  -8   7   3        1.37        0.56      4.07 o 
  -7   7   3       34.17       36.08      3.88 o 
  -6   7   3       91.13       93.13      4.61 o 
  -5   7   3       10.17        7.28      2.95 o 
  -4   7   3      212.30      219.91      8.17 o 
  -3   7   3      103.00      101.25      4.29 o 
  -2   7   3      176.70      172.96      5.00 o 
  -1   7   3       73.48       71.36      3.59 o 
   0   7   3      118.75      120.95      4.39 o 
   1   7   3       40.15       37.93      3.17 o 
   2   7   3      376.35      380.33     11.18 o 
   3   7   3      269.32      268.80      8.59 o 
   4   7   3      872.89      876.43     36.04 o 
   5   7   3      125.84      113.47      7.31 o 
   6   7   3       97.19      114.79      6.29 o 
  -6   8   3       12.15       10.93      3.60 o 
  -5   8   3        6.07        7.53      3.37 o 
  -4   8   3       14.49       10.69      3.27 o 
  -3   8   3      235.33      237.87      8.86 o 
  -2   8   3        0.77       -0.85      2.89 o 
  -1   8   3      272.15      273.42      6.94 o 
   0   8   3       33.09       30.14      4.25 o 
   1   8   3      509.35      529.35     13.61 o 
   2   8   3       11.34        8.06      3.14 o 
   3   8   3       24.64       26.96      3.84 o 
   4   8   3       88.64       80.93      6.39 o 
 -12   0   4      169.39      164.05      5.65 o 
 -10   0   4     3154.55     3076.47     35.93 o 
  -8   0   4       72.06       65.36      2.70 o 
  -6   0   4     1448.16     1370.16     22.57 o 
  -4   0   4       17.44        8.86      1.17 o 
  -2   0   4       19.35       16.34      1.90 o 
   0   0   4     3503.93     3757.60     44.49 o 
   2   0   4       21.05        7.83      2.23 o 
   4   0   4     1006.56      940.14     16.31 o 
   6   0   4     1002.75     1004.98     14.79 o 
   8   0   4      996.57      985.92     15.74 o 
  10   0   4      324.85      354.78     18.67 o 
 -12   1   4       49.07       64.58      4.20 o 
 -11   1   4      616.14      630.45      7.95 o 
 -10   1   4      139.70      135.80      4.02 o 
  -9   1   4      305.76      289.95      5.18 o 
  -8   1   4       63.52       69.52      2.85 o 
  -7   1   4      851.99      823.07      8.95 o 
  -6   1   4      141.15      147.52      3.53 o 
  -5   1   4     1431.62     1383.80     11.49 o 
  -4   1   4     1941.33     2051.36     16.14 o 
  -3   1   4     1177.88     1133.87      9.23 o 
  -2   1   4      199.07      228.92      4.25 o 
  -1   1   4      973.89      969.39      8.69 o 
   0   1   4      292.22      329.73      4.15 o 
   1   1   4       23.09        9.72      1.12 o 
   2   1   4      578.33      604.92      8.77 o 
   3   1   4     2342.67     2372.34     47.69 o 
   4   1   4        1.80        3.10      1.75 o 
   5   1   4     1418.24     1391.29     19.29 o 
   6   1   4      124.75      113.00      4.52 o 
   7   1   4      953.37      944.75     21.68 o 
   8   1   4        0.00        0.46      2.26 o 
   9   1   4      411.10      408.16      8.04 o 
  10   1   4       23.70       24.19      3.42 o 
 -12   2   4       19.01       17.84      3.26 o 
 -11   2   4      230.40      211.83      5.35 o 
 -10   2   4      152.63      134.53      5.85 o 
  -9   2   4      550.10      526.84      7.30 o 
  -8   2   4     1505.24     1445.19     14.55 o 
  -7   2   4       45.09       48.17      2.55 o 
  -6   2   4     1983.25     1982.08     16.30 o 
  -5   2   4     1261.87     1315.49     11.16 o 
  -4   2   4      663.98      679.09      6.28 o 
  -3   2   4       65.65       79.00      1.61 o 
  -2   2   4      234.72      235.76      2.70 o 
  -1   2   4     1565.80     1667.51     13.22 o 
   0   2   4     1108.40     1121.88      9.34 o 
   1   2   4       22.54       26.94      2.17 o 
   2   2   4     3597.30     3807.48     45.39 o 
   3   2   4        3.93        4.34      1.46 o 
   4   2   4     2019.64     2037.76     26.32 o 
   5   2   4       10.79       12.86      1.66 o 
   6   2   4     1194.93     1141.36     17.07 o 
   7   2   4       35.41       34.68      3.37 o 
   8   2   4      281.03      273.64     12.69 o 
   9   2   4       18.04       18.00      3.68 o 
  10   2   4      104.18      124.65      5.31 o 
 -12   3   4       14.52       14.43      3.93 o 
 -11   3   4      243.50      234.70      9.73 o 
 -10   3   4      424.99      409.04      7.86 o 
  -9   3   4      254.07      248.95      5.01 o 
  -8   3   4       63.06       55.16      2.54 o 
  -7   3   4     1641.08     1577.56     13.81 o 
  -6   3   4       49.28       59.70      3.05 o 
  -5   3   4       47.61       53.42      1.71 o 
  -4   3   4      152.81      154.04      3.12 o 
  -3   3   4     1225.11     1173.20     11.10 o 
  -2   3   4      592.84      613.47      5.75 o 
  -1   3   4     2059.38     2057.41     16.29 o 
   0   3   4      475.18      499.28      4.91 o 
   1   3   4     1169.37     1120.55     10.70 o 
   2   3   4       82.45       90.20      6.89 o 
   3   3   4     1260.41     1256.40     16.98 o 
   4   3   4      198.14      197.32      4.18 o 
   5   3   4      140.67      144.15      5.00 o 
   6   3   4      159.60      149.23      8.88 o 
   7   3   4      423.92      389.17     16.41 o 
   8   3   4        2.11        2.03      2.99 o 
   9   3   4      136.09      150.99     15.06 o 
  10   3   4        0.20       -0.08      4.99 o 
 -11   4   4        1.15        1.13      4.27 o 
 -10   4   4       51.26       55.41      3.83 o 
  -9   4   4        0.71        2.59      2.17 o 
  -8   4   4      184.61      177.33      4.27 o 
  -7   4   4       23.50       26.06      1.89 o 
  -6   4   4       43.10       44.42      2.28 o 
  -5   4   4       32.57       32.67      1.68 o 
  -4   4   4     1771.66     1751.81     14.66 o 
  -3   4   4       56.33       61.20      1.99 o 
  -2   4   4     3452.47     3501.18     42.65 o 
  -1   4   4       70.06       85.61      2.84 o 
   0   4   4      347.27      306.55      4.39 o 
   1   4   4      263.95      260.56      9.12 o 
   2   4   4       95.14       94.25      3.05 o 
   3   4   4      543.90      544.63      7.88 o 
   4   4   4      206.13      205.29      4.55 o 
   5   4   4       15.76       13.40      3.81 o 
   6   4   4      374.29      374.49      8.64 o 
   7   4   4       34.97       31.23      3.89 o 
   8   4   4      124.98      138.39      6.07 o 
   9   4   4       11.26        8.94      3.74 o 
 -10   5   4       12.46       16.34      4.76 o 
  -9   5   4      206.45      194.93      9.76 o 
  -8   5   4       54.32       50.91      2.98 o 
  -7   5   4      179.59      176.19      5.05 o 
  -6   5   4      444.80      424.12     12.57 o 
  -5   5   4      592.08      602.42      8.89 o 
  -4   5   4      155.12      157.04      9.44 o 
  -3   5   4      294.76      279.03      5.33 o 
  -2   5   4      358.04      373.28      6.21 o 
  -1   5   4      707.30      709.53      8.68 o 
   0   5   4       82.27       81.79      2.58 o 
   1   5   4      483.98      457.97      6.17 o 
   2   5   4      414.63      419.32      6.95 o 
   3   5   4     1325.22     1350.90     16.17 o 
   4   5   4       46.59       47.39      2.98 o 
   5   5   4      417.22      414.62      9.34 o 
   6   5   4       10.80        6.88      3.14 o 
   7   5   4      370.12      368.38      9.55 o 
   8   5   4       15.62       17.35      4.06 o 
  -9   6   4        0.21       -1.14      5.97 o 
  -8   6   4      199.10      210.53     12.62 o 
  -7   6   4       12.22        8.85      2.83 o 
  -6   6   4      375.90      374.16      8.24 o 
  -5   6   4        1.52        4.15      2.35 o 
  -4   6   4      175.95      156.95      4.59 o 
  -3   6   4        4.92        4.28      2.06 o 
  -2   6   4      394.41      382.70      6.88 o 
  -1   6   4      189.95      190.63      6.27 o 
   0   6   4      301.94      281.15      5.87 o 
   1   6   4       21.93       22.71      3.27 o 
   2   6   4     1448.37     1484.28     17.86 o 
   3   6   4       76.86       73.59      4.26 o 
   4   6   4      133.25      124.97     18.29 o 
   5   6   4       35.27       28.13      4.73 o 
   6   6   4      205.22      226.25      8.04 o 
   7   6   4        1.19        2.51      3.97 o 
  -8   7   4        0.78        1.59      4.59 o 
  -7   7   4       45.12       40.89      3.88 o 
  -6   7   4        6.75        5.16      2.99 o 
  -5   7   4      225.51      233.61      6.26 o 
  -4   7   4        3.74        1.65      2.59 o 
  -3   7   4      842.04      785.15     16.25 o 
  -2   7   4        1.71        0.97      2.31 o 
  -1   7   4      295.54      281.18      6.33 o 
   0   7   4       83.91       81.02      3.81 o 
   1   7   4      531.78      498.07      8.70 o 
   2   7   4       14.58       13.02      2.86 o 
   3   7   4        3.10        3.33      2.78 o 
   4   7   4       40.77       36.41      7.03 o 
   5   7   4        1.20        3.53      3.96 o 
   6   7   4      104.91      127.97      6.78 o 
  -6   8   4       99.05      106.40      6.82 o 
  -5   8   4        0.29        0.50      3.30 o 
  -4   8   4      214.70      216.14      6.55 o 
  -3   8   4        0.00       -1.10      2.91 o 
  -2   8   4      151.02      150.53      5.56 o 
  -1   8   4        0.75        0.78      2.84 o 
   0   8   4      376.73      359.43     10.82 o 
   1   8   4      207.05      191.96      6.38 o 
   2   8   4       14.83       16.11      3.49 o 
   3   8   4        7.52        8.34      3.51 o 
   4   8   4      121.19      115.31      8.97 o 
 -11   0   5       98.48       98.92      5.46 o 
  -9   0   5        4.57        5.36      1.92 o 
  -7   0   5     2162.96     2030.79     38.57 o 
  -5   0   5     3529.50     3759.49     45.26 o 
  -3   0   5      977.84      990.54     19.28 o 
  -1   0   5     2866.59     2968.26     35.37 o 
   1   0   5     3633.15     3797.04     42.61 o 
   3   0   5     2327.20     2339.21     27.88 o 
   5   0   5     1009.89     1029.61     14.73 o 
   7   0   5      853.57      872.70     14.17 o 
   9   0   5      321.38      338.41      9.06 o 
 -12   1   5      105.30       99.43      4.54 o 
 -11   1   5       18.61       15.51      2.28 o 
 -10   1   5     1338.02     1331.19     14.35 o 
  -9   1   5     1694.89     1658.75     16.57 o 
  -8   1   5       57.01       62.37      2.44 o 
  -7   1   5       11.15       12.17      1.45 o 
  -6   1   5     1903.20     1944.49     15.85 o 
  -5   1   5     1805.32     1938.09     17.35 o 
  -4   1   5        6.77       20.35      0.97 o 
  -3   1   5     2356.48     2532.13     21.60 o 
  -2   1   5     2149.78     2257.79     22.59 o 
  -1   1   5       10.06        9.63      0.78 o 
   0   1   5     3947.71     4147.19     34.85 o 
   1   1   5       77.67       82.25      2.49 o 
   2   1   5      953.35      960.24     13.03 o 
   3   1   5      199.52      193.65      4.57 o 
   4   1   5     2849.60     2766.20     34.52 o 
   5   1   5        0.61       -0.26      1.93 o 
   6   1   5      516.01      514.37     13.87 o 
   7   1   5       15.09       12.98      2.23 o 
   8   1   5      305.76      301.60      7.45 o 
   9   1   5       15.51       10.74      3.08 o 
  10   1   5       83.47       91.12      4.95 o 
 -12   2   5       12.60       13.54      3.47 o 
 -11   2   5      516.54      498.96     12.58 o 
 -10   2   5       30.57       32.26      2.70 o 
  -9   2   5     1338.31     1300.90     13.71 o 
  -8   2   5       78.30       82.46      2.76 o 
  -7   2   5       95.44       94.86      2.46 o 
  -6   2   5       68.98       57.14      1.78 o 
  -5   2   5        3.78        4.41      0.96 o 
  -4   2   5      355.08      380.71      4.10 o 
  -3   2   5        3.89        9.87      2.92 o 
  -2   2   5      190.28      181.62      2.37 o 
  -1   2   5      744.64      792.43      6.98 o 
   0   2   5      597.72      668.24      6.78 o 
   1   2   5      882.87      862.68      9.74 o 
   2   2   5        6.02        9.50      1.56 o 
   3   2   5     1252.46     1289.20     17.51 o 
   4   2   5      220.24      203.13      5.15 o 
   5   2   5     1211.22     1125.51     28.84 o 
   6   2   5        2.60       -0.09      2.35 o 
   7   2   5      571.45      537.83     10.73 o 
   8   2   5       35.16       30.85      3.85 o 
   9   2   5      151.16      165.42      5.73 o 
  10   2   5       34.13       37.17      4.93 o 
 -12   3   5       92.08       82.86      5.04 o 
 -11   3   5       20.64       24.00      3.92 o 
 -10   3   5       72.39       72.43      3.97 o 
  -9   3   5      100.05       88.60      3.17 o 
  -8   3   5     1282.85     1252.50     13.10 o 
  -7   3   5      622.39      626.71      6.78 o 
  -6   3   5      345.98      351.01      4.47 o 
  -5   3   5       25.06       19.87      1.34 o 
  -4   3   5     1848.31     1869.88     16.75 o 
  -3   3   5        2.89        4.37      0.88 o 
  -2   3   5      191.20      166.63      2.93 o 
  -1   3   5      603.92      694.06      6.45 o 
   0   3   5     1016.43      984.15      8.70 o 
   1   3   5      223.99      246.65      4.91 o 
   2   3   5      541.73      528.24      7.32 o 
   3   3   5      227.62      222.84      4.41 o 
   4   3   5     1420.66     1445.79     16.52 o 
   5   3   5      274.85      255.01     14.47 o 
   6   3   5      495.60      466.13      9.45 o 
   7   3   5       10.10        9.86      2.97 o 
   8   3   5      485.21      476.97     26.14 o 
   9   3   5        1.29        5.07      4.34 o 
 -11   4   5       10.90       12.96      4.56 o 
 -10   4   5        8.96        7.64      3.08 o 
  -9   4   5      137.68      126.72      4.63 o 
  -8   4   5      211.59      203.32      3.99 o 
  -7   4   5      290.84      280.31      4.40 o 
  -6   4   5        9.54        9.00      1.49 o 
  -5   4   5      916.52      892.38      8.58 o 
  -4   4   5        3.83        4.00      1.16 o 
  -3   4   5     2484.01     2458.79     22.82 o 
  -2   4   5      226.15      263.68      3.43 o 
  -1   4   5     2030.77     2095.50     19.23 o 
   0   4   5       11.13        5.23      1.27 o 
   1   4   5      261.02      271.02      5.83 o 
   2   4   5       42.82       39.28      2.73 o 
   3   4   5     2007.92     1998.33     21.89 o 
   4   4   5       68.66       73.93      3.12 o 
   5   4   5       29.71       34.65      4.16 o 
   6   4   5        3.20        6.67      3.02 o 
   7   4   5      250.59      255.66      7.61 o 
   8   4   5        1.17        2.11      3.58 o 
   9   4   5       91.60       86.54      5.96 o 
 -10   5   5       43.14       39.92      5.15 o 
  -9   5   5       12.18        9.23      5.62 o 
  -8   5   5      323.81      345.07     15.38 o 
  -7   5   5      219.79      232.88      5.62 o 
  -6   5   5      370.90      364.39      6.70 o 
  -5   5   5       90.14       93.50      3.47 o 
  -4   5   5      295.93      290.33      5.90 o 
  -3   5   5        0.42        0.13      1.67 o 
  -2   5   5     1312.35     1321.18     16.75 o 
  -1   5   5       57.15       54.43      2.19 o 
   0   5   5      236.16      216.18      4.00 o 
   1   5   5       28.65       29.45      2.07 o 
   2   5   5     1078.04     1085.03     16.44 o 
   3   5   5      189.42      187.17      4.81 o 
   4   5   5        5.27        5.80      2.24 o 
   5   5   5       12.82       12.15      4.23 o 
   6   5   5      133.14      130.24      5.89 o 
   7   5   5       13.89       24.32      4.23 o 
   8   5   5       93.15       84.25      5.67 o 
  -9   6   5      158.15      188.15     11.34 o 
  -8   6   5       12.48       11.09      4.07 o 
  -7   6   5      295.44      309.30      8.86 o 
  -6   6   5        0.64        0.04      2.37 o 
  -5   6   5      291.20      276.86     10.87 o 
  -4   6   5       24.96       29.08      2.65 o 
  -3   6   5      335.98      323.49      6.34 o 
  -2   6   5        0.93        1.51      1.92 o 
  -1   6   5      163.90      146.15      5.59 o 
   0   6   5       18.76       17.35      2.35 o 
   1   6   5      363.83      362.94      6.86 o 
   2   6   5      401.03      404.61      7.55 o 
   3   6   5       40.27       52.60      3.35 o 
   4   6   5       66.83       66.87      5.61 o 
   5   6   5      188.75      180.43      7.20 o 
   6   6   5       11.06       13.75      3.92 o 
   7   6   5      172.09      174.82      7.63 o 
  -8   7   5       72.05       70.43      6.24 o 
  -7   7   5       18.16       20.40      4.84 o 
  -6   7   5      187.75      199.72      7.89 o 
  -5   7   5        1.52       -0.52      3.44 o 
  -4   7   5      368.24      346.69      7.30 o 
  -3   7   5        8.03        6.29      2.56 o 
  -2   7   5      257.62      252.98      7.62 o 
  -1   7   5       13.48       11.39      2.52 o 
   0   7   5      192.72      193.73      5.55 o 
   1   7   5       14.60       19.83      2.88 o 
   2   7   5      144.76      152.95      6.43 o 
   3   7   5       95.50       84.59      4.39 o 
   4   7   5      134.87      134.96      6.46 o 
   5   7   5       28.94       33.50      4.85 o 
  -5   8   5      205.54      228.21      8.94 o 
  -4   8   5        2.89       -0.03      4.13 o 
  -3   8   5      136.37      131.67      5.17 o 
  -2   8   5        3.35        4.05      3.07 o 
  -1   8   5      154.22      156.86      5.52 o 
   0   8   5        0.17       -1.06      2.91 o 
   1   8   5      199.44      194.03      6.22 o 
   2   8   5       38.41       34.07      4.03 o 
   3   8   5        3.86        2.88      4.09 o 
 -12   0   6      226.44      227.59     12.55 o 
 -10   0   6      317.09      292.42      8.12 o 
  -8   0   6       19.72       18.82      1.92 o 
  -6   0   6      854.13      876.94     12.61 o 
  -4   0   6      146.54      248.34      7.48 o 
  -2   0   6     4112.11     4293.40     74.03 o 
   0   0   6     4480.53     4719.00     56.06 o 
   2   0   6       10.22        2.12      1.59 o 
   4   0   6      184.30      180.89      6.52 o 
   6   0   6      276.76      265.09      6.80 o 
   8   0   6      747.06      736.23     24.18 o 
 -12   1   6        5.82        5.78      4.32 o 
 -11   1   6      195.33      197.56     13.63 o 
 -10   1   6        7.91        8.05      2.46 o 
  -9   1   6      521.42      503.45      8.16 o 
  -8   1   6      204.98      205.24      5.61 o 
  -7   1   6      235.61      234.07      3.64 o 
  -6   1   6       88.55       83.02      2.85 o 
  -5   1   6      935.71      955.63      8.43 o 
  -4   1   6       76.44       64.46      1.57 o 
  -3   1   6      661.88      583.56      7.41 o 
  -2   1   6       50.61       63.52      2.73 o 
  -1   1   6     1637.82     1587.70     14.03 o 
   0   1   6     2347.87     2899.19     24.94 o 
   1   1   6     3147.88     3391.48     34.11 o 
   2   1   6        0.92        6.35      1.44 o 
   3   1   6      845.07      787.65     11.69 o 
   4   1   6        6.52        6.41      1.98 o 
   5   1   6     2588.09     2545.23     26.27 o 
   6   1   6     1677.82     1670.00     18.88 o 
   7   1   6       87.03       83.75      4.44 o 
   8   1   6       39.43       36.74      3.32 o 
   9   1   6      170.24      186.56      8.13 o 
 -12   2   6       44.56       44.08      5.07 o 
 -11   2   6       39.66       37.66      3.67 o 
 -10   2   6      272.01      269.22      6.38 o 
  -9   2   6      181.46      163.19      5.08 o 
  -8   2   6      233.28      225.39      5.19 o 
  -7   2   6      461.45      465.17      5.34 o 
  -6   2   6     1758.44     1727.03     14.45 o 
  -5   2   6      166.53      190.17      2.85 o 
  -4   2   6      704.08      689.25      6.43 o 
  -3   2   6     1344.69     1467.10     12.04 o 
  -2   2   6      679.89      624.26      5.83 o 
  -1   2   6      269.60      291.05      3.66 o 
   0   2   6     3823.95     4076.94     34.65 o 
   1   2   6      506.43      590.71      7.38 o 
   2   2   6     2379.80     2464.32     30.54 o 
   3   2   6        0.05        0.40      1.61 o 
   4   2   6     4863.04     4782.48     57.77 o 
   5   2   6      120.67      119.49      4.67 o 
   6   2   6       62.90       65.46      4.43 o 
   7   2   6       10.84        6.94      2.94 o 
   8   2   6       93.15      108.85      7.61 o 
   9   2   6        5.31        5.44      3.23 o 
 -12   3   6       10.21        9.65      6.68 o 
 -11   3   6       25.32       26.77      3.60 o 
 -10   3   6       49.44       52.94      3.69 o 
  -9   3   6      344.57      334.33      6.91 o 
  -8   3   6      358.54      341.36      6.64 o 
  -7   3   6       14.10       14.14      2.44 o 
  -6   3   6      174.46      168.42      3.63 o 
  -5   3   6     1530.62     1532.99     13.09 o 
  -4   3   6        0.14        0.42      0.96 o 
  -3   3   6      498.28      488.35      5.07 o 
  -2   3   6      447.07      452.33      4.79 o 
  -1   3   6     2993.56     3139.74     24.55 o 
   0   3   6      295.42      314.15      5.99 o 
   1   3   6      844.32      735.93      7.95 o 
   2   3   6       61.09       74.84      2.32 o 
   3   3   6     1374.92     1388.72     15.96 o 
   4   3   6      339.93      357.04      6.25 o 
   5   3   6       11.63        9.44      2.60 o 
   6   3   6        0.31        0.61      2.57 o 
   7   3   6      454.07      477.79     10.36 o 
   8   3   6       63.75       66.15      4.83 o 
   9   3   6      129.65      142.57      6.84 o 
 -11   4   6       21.13       30.95      4.83 o 
 -10   4   6      162.97      158.76      8.09 o 
  -9   4   6       22.46       21.66      3.12 o 
  -8   4   6      758.20      782.07      9.69 o 
  -7   4   6        2.63        2.20      1.82 o 
  -6   4   6        2.27        1.87      1.69 o 
  -5   4   6       61.49       67.13      2.54 o 
  -4   4   6     1424.53     1409.83     21.90 o 
  -3   4   6        5.99        6.89      1.15 o 
  -2   4   6      815.06      785.76      8.58 o 
  -1   4   6      167.66      167.50      4.20 o 
   0   4   6       78.88       70.65      2.33 o 
   1   4   6        1.49        0.88      1.32 o 
   2   4   6      268.62      271.97      5.32 o 
   3   4   6      239.90      222.70      5.00 o 
   4   4   6        9.71       10.54      2.16 o 
   5   4   6      335.74      330.79      8.86 o 
   6   4   6      478.05      496.26     18.00 o 
   7   4   6        3.96        5.14      3.38 o 
   8   4   6      429.76      383.78     25.60 o 
 -10   5   6       28.99       29.32      6.83 o 
  -9   5   6      313.14      332.34     13.22 o 
  -8   5   6       44.66       45.40      4.46 o 
  -7   5   6      969.33      945.28     16.01 o 
  -6   5   6      171.00      177.88      6.30 o 
  -5   5   6      307.52      296.59      7.59 o 
  -4   5   6       13.10       11.65      1.77 o 
  -3   5   6      667.76      642.95     11.31 o 
  -2   5   6       99.04      105.33      3.00 o 
  -1   5   6       63.62       63.06      2.47 o 
   0   5   6      133.69      125.76      3.37 o 
   1   5   6      493.72      487.66      6.77 o 
   2   5   6       17.04       12.75      1.95 o 
   3   5   6      303.98      310.54      6.33 o 
   4   5   6      457.13      444.47      7.91 o 
   5   5   6      199.82      212.36      7.18 o 
   6   5   6        9.10        7.63      3.68 o 
   7   5   6      375.54      372.04     15.77 o 
  -9   6   6        2.26       -0.45      6.18 o 
  -8   6   6      244.20      237.37     11.68 o 
  -7   6   6       43.51       46.90      4.83 o 
  -6   6   6      366.32      368.06      9.31 o 
  -5   6   6      157.36      159.33     13.44 o 
  -4   6   6      295.11      287.36      9.74 o 
  -3   6   6        0.98        0.24      2.02 o 
  -2   6   6      232.35      229.69      5.39 o 
  -1   6   6        5.54        5.41      2.11 o 
   0   6   6      245.91      252.62      6.19 o 
   1   6   6       18.84       21.05      2.64 o 
   2   6   6      454.94      449.91      8.06 o 
   3   6   6       18.81       18.29      2.89 o 
   4   6   6      201.11      207.27      7.48 o 
   5   6   6        0.02        1.39      3.62 o 
   6   6   6      211.42      229.23      8.22 o 
  -7   7   6      153.11      175.54      9.75 o 
  -6   7   6        5.35        6.14      4.03 o 
  -5   7   6      101.83      103.59      6.51 o 
  -4   7   6        3.34        1.94      3.54 o 
  -3   7   6      221.28      209.04     12.07 o 
  -2   7   6       14.08       11.25      3.49 o 
  -1   7   6      201.21      200.21      5.55 o 
   0   7   6        1.05        2.84      2.58 o 
   1   7   6       64.99       70.30      4.67 o 
   2   7   6       37.09       36.39      3.64 o 
   3   7   6       40.50       48.91      4.08 o 
   4   7   6       13.39       14.96      4.40 o 
  -5   8   6       19.08       19.11      4.67 o 
  -4   8   6       98.85      101.98      8.75 o 
  -3   8   6        1.34       -0.59      3.77 o 
  -2   8   6      136.89      128.35      6.49 o 
  -1   8   6        0.47       -0.87      3.85 o 
   0   8   6      141.88      146.96      5.68 o 
   1   8   6        2.68        3.05      3.47 o 
   2   8   6       14.37       11.07      3.74 o 
 -11   0   7       21.22       11.34      5.62 o 
  -7   0   7      314.56      288.77      9.57 o 
  -5   0   7     3756.76     3754.72     66.45 o 
  -3   0   7     2143.12     2201.59     40.32 o 
  -1   0   7     2967.13     2850.13     34.53 o 
   1   0   7     4437.17     4622.44     55.80 o 
   3   0   7      175.89      168.52      4.47 o 
   5   0   7     3135.10     3225.03     73.12 o 
   7   0   7      182.05      184.85      9.40 o 
   9   0   7      419.48      453.97     16.29 o 
 -12   1   7       64.49       61.31      5.76 o 
 -11   1   7       10.83       12.60      4.15 o 
 -10   1   7       85.25       86.96      5.66 o 
  -9   1   7       29.84       33.53      3.52 o 
  -8   1   7      146.74      145.76      4.12 o 
  -7   1   7       98.73       98.57      2.83 o 
  -6   1   7      419.17      426.14      5.52 o 
  -5   1   7        3.35        1.74      1.75 o 
  -4   1   7     1739.03     1609.26     17.08 o 
  -3   1   7      237.26      283.87      4.24 o 
  -2   1   7     3397.68     3397.67     58.30 o 
  -1   1   7      257.81      266.92      2.96 o 
   0   1   7     2639.35     2799.97     21.23 o 
   1   1   7      559.53      667.05     10.22 o 
   2   1   7      382.04      321.95      5.29 o 
   3   1   7      151.62      157.95      3.57 o 
   4   1   7     1461.69     1449.02     16.04 o 
   5   1   7       69.09       62.70      5.38 o 
   6   1   7       59.09       61.27      3.18 o 
   7   1   7      122.79      120.73      4.38 o 
   8   1   7      193.15      197.42     10.06 o 
   9   1   7       42.06       40.18      4.06 o 
 -12   2   7        2.92       -1.33      4.23 o 
 -11   2   7      192.19      192.81      7.67 o 
 -10   2   7       13.27       13.90      3.61 o 
  -9   2   7      448.33      442.89      7.79 o 
  -8   2   7        4.04        5.70      2.05 o 
  -7   2   7      181.78      184.37      4.52 o 
  -6   2   7        1.28       -0.05      1.32 o 
  -5   2   7      409.48      400.42      6.17 o 
  -4   2   7       66.29       74.41      3.71 o 
  -3   2   7       32.76       19.62      1.35 o 
  -2   2   7      166.60      170.45      4.29 o 
  -1   2   7     2586.18     2610.48     23.19 o 
   0   2   7       24.80       26.14      1.90 o 
   1   2   7     1372.31     1379.73     15.04 o 
   2   2   7      471.92      506.59      8.44 o 
   3   2   7      692.33      646.56     10.48 o 
   4   2   7       62.10       66.54      3.48 o 
   5   2   7       95.69       93.35      4.24 o 
   6   2   7      565.86      567.42     10.91 o 
   7   2   7      189.55      192.56      5.53 o 
   8   2   7      247.24      244.12      6.58 o 
   9   2   7      205.68      206.57      6.62 o 
 -12   3   7      183.26      181.63      8.25 o 
 -11   3   7        8.41        7.78      4.14 o 
 -10   3   7      157.90      142.52      6.28 o 
  -9   3   7        9.78       12.75      2.64 o 
  -8   3   7      882.67      863.68     11.76 o 
  -7   3   7      571.55      582.77      7.52 o 
  -6   3   7      629.71      621.73      7.63 o 
  -5   3   7      129.65      133.63      3.55 o 
  -4   3   7     1004.25     1054.40     10.84 o 
  -3   3   7       80.05       92.44      3.12 o 
  -2   3   7      272.91      248.45      3.33 o 
  -1   3   7      907.38      915.75      8.43 o 
   0   3   7      745.96      702.48      6.96 o 
   1   3   7       57.06       52.27      2.64 o 
   2   3   7     1914.27     1986.02     18.67 o 
   3   3   7       29.38       33.26      2.35 o 
   4   3   7       93.14       90.27      3.32 o 
   5   3   7      174.29      172.59      5.84 o 
   6   3   7      449.04      435.98     14.00 o 
   7   3   7        8.46        8.97      3.33 o 
   8   3   7      163.08      159.89      8.09 o 
 -11   4   7       45.82       47.02      5.37 o 
 -10   4   7       16.98       11.70      3.24 o 
  -9   4   7      145.23      158.97      5.27 o 
  -8   4   7       35.16       33.53      2.71 o 
  -7   4   7      126.67      123.36      3.80 o 
  -6   4   7      496.56      483.19      6.67 o 
  -5   4   7     1749.58     1763.78     17.15 o 
  -4   4   7        8.14        5.97      1.60 o 
  -3   4   7     1822.94     1826.69     20.36 o 
  -2   4   7      358.10      354.23      6.70 o 
  -1   4   7      373.75      359.67      5.44 o 
   0   4   7       63.11       55.61      2.27 o 
   1   4   7      189.01      185.58      3.89 o 
   2   4   7       21.06       22.47      2.26 o 
   3   4   7      342.11      356.21     10.71 o 
   4   4   7       28.43       33.09      4.05 o 
   5   4   7      379.12      387.92     12.74 o 
   6   4   7        1.20       -1.42      3.10 o 
   7   4   7      543.45      550.78     12.04 o 
 -10   5   7       38.68       44.17      7.43 o 
  -9   5   7        0.77       -0.97      5.38 o 
  -8   5   7      247.73      261.65     15.73 o 
  -7   5   7      172.09      173.95      8.07 o 
  -6   5   7        1.79        1.29      3.01 o 
  -5   5   7        6.85        8.78      2.32 o 
  -4   5   7      547.64      530.41     12.54 o 
  -3   5   7        0.30        1.31      1.92 o 
  -2   5   7       73.46       72.52      4.87 o 
  -1   5   7      482.78      479.48      6.60 o 
   0   5   7      722.77      705.04     11.81 o 
   1   5   7        3.61        3.10      1.76 o 
   2   5   7      384.10      369.87      6.04 o 
   3   5   7      272.79      272.90      6.10 o 
   4   5   7      236.78      251.71      9.56 o 
   5   5   7        0.78        1.13      3.34 o 
   6   5   7      231.88      234.65      8.44 o 
   7   5   7        0.12       -1.77      3.89 o 
  -9   6   7      190.30      173.11     11.08 o 
  -8   6   7        0.78        0.06      4.05 o 
  -7   6   7      469.06      478.23     11.23 o 
  -6   6   7       21.58       24.36      4.03 o 
  -5   6   7        8.69       11.77      3.54 o 
  -4   6   7       52.63       53.55      4.18 o 
  -3   6   7      127.34      125.21      5.54 o 
  -2   6   7       68.36       67.96      7.00 o 
  -1   6   7       57.93       59.06      6.70 o 
   0   6   7        6.53        6.52      2.38 o 
   1   6   7      389.45      405.45     11.85 o 
   2   6   7       24.87       27.61      3.17 o 
   3   6   7      279.21      266.34      5.72 o 
   4   6   7       12.60       13.84      4.03 o 
   5   6   7      133.92      143.58      8.53 o 
  -7   7   7       13.04        9.42      4.73 o 
  -6   7   7      408.62      403.54     10.77 o 
  -5   7   7       97.51       92.99      5.89 o 
  -4   7   7      123.24      119.15      6.10 o 
  -3   7   7       49.77       48.08      4.57 o 
  -2   7   7      248.10      240.73      7.77 o 
  -1   7   7        7.45        5.44      3.18 o 
   0   7   7       11.35       18.61      3.94 o 
   1   7   7        8.73        8.66      3.85 o 
   2   7   7       30.98       34.15      3.65 o 
   3   7   7        5.75        9.25      3.63 o 
   4   7   7      151.50      169.27      7.51 o 
  -4   8   7       48.27       43.42      8.17 o 
  -3   8   7      106.20      105.14     10.18 o 
  -2   8   7        0.07       -3.12      3.95 o 
  -1   8   7       89.62       80.51      5.91 o 
   0   8   7       14.32       12.72      4.46 o 
   1   8   7       25.71       33.89      5.14 o 
 -12   0   8        1.28        0.82      5.79 o 
 -10   0   8       47.69       63.64      6.72 o 
  -8   0   8      400.07      388.99     12.40 o 
  -6   0   8     2361.79     2312.16     43.52 o 
  -4   0   8     2856.82     2760.50     50.16 o 
  -2   0   8     1285.69     1279.94     25.69 o 
   0   0   8      889.56      888.79     12.61 o 
   2   0   8       30.39       18.52      2.96 o 
   4   0   8      309.43      317.70     10.07 o 
   6   0   8        2.47        0.87      4.00 o 
   8   0   8      923.91      920.63     23.81 o 
 -12   1   8       21.71       26.22      4.92 o 
 -11   1   8      180.85      192.42      8.23 o 
 -10   1   8       25.20       23.15      3.70 o 
  -9   1   8      213.14      228.18      7.10 o 
  -8   1   8       87.10       90.99      4.53 o 
  -7   1   8      539.28      552.82     15.54 o 
  -6   1   8        0.04        0.32      1.55 o 
  -5   1   8     1187.57     1162.68     17.11 o 
  -4   1   8       61.38       48.19      2.75 o 
  -3   1   8     2127.57     2114.98     27.92 o 
  -2   1   8      219.73      245.27     12.17 o 
  -1   1   8     2120.99     2096.07     18.56 o 
   0   1   8      163.64      152.04      2.37 o 
   1   1   8      693.78      662.50      6.43 o 
   2   1   8       24.59       28.52      1.78 o 
   3   1   8      366.93      352.47      8.08 o 
   4   1   8      100.18       96.04      3.38 o 
   5   1   8      492.62      474.77     12.48 o 
   6   1   8      417.28      382.24      7.44 o 
   7   1   8        2.08        0.21      2.65 o 
   8   1   8       20.27       20.80      3.60 o 
 -12   2   8      175.32      187.16      8.24 o 
 -11   2   8       15.58       17.73      4.31 o 
 -10   2   8      206.00      206.53      7.10 o 
  -9   2   8       19.66       23.98      7.42 o 
  -8   2   8      697.03      673.67     12.31 o 
  -7   2   8      105.81      103.87      5.25 o 
  -6   2   8      171.34      176.56      7.58 o 
  -5   2   8        0.94        1.77      1.30 o 
  -4   2   8     1285.78     1230.14     12.29 o 
  -3   2   8        0.54        3.45      2.96 o 
  -2   2   8      988.54      958.52     17.01 o 
  -1   2   8       28.62       31.83      1.84 o 
   0   2   8     1339.08     1307.75     12.57 o 
   1   2   8       35.72       38.96      2.02 o 
   2   2   8     1784.43     1852.46     19.97 o 
   3   2   8       14.79       16.96      2.43 o 
   4   2   8      272.44      264.24      6.50 o 
   5   2   8       45.81       51.56      3.71 o 
   6   2   8      595.28      625.44      9.74 o 
   7   2   8      154.59      147.83      5.19 o 
   8   2   8        6.61        5.41      3.27 o 
 -11   3   8       69.47       68.72      5.67 o 
 -10   3   8        4.12        5.03      3.54 o 
  -9   3   8       84.07       88.84     14.48 o 
  -8   3   8       71.01       75.55      3.64 o 
  -7   3   8      406.11      414.29      6.19 o 
  -6   3   8      144.11      147.87      4.58 o 
  -5   3   8      663.15      673.81      9.46 o 
  -4   3   8       23.64       24.33      2.27 o 
  -3   3   8      700.88      688.27      7.91 o 
  -2   3   8      114.42      114.13      2.83 o 
  -1   3   8      592.65      570.35     11.56 o 
   0   3   8      208.85      224.12      3.57 o 
   1   3   8     1004.32     1016.13      9.70 o 
   2   3   8      134.13      131.32      3.36 o 
   3   3   8      204.94      200.18      4.12 o 
   4   3   8       72.91       68.68      3.25 o 
   5   3   8      379.72      384.02      8.71 o 
   6   3   8        5.19        4.58      3.28 o 
   7   3   8      419.48      439.64     10.44 o 
 -11   4   8        0.95        1.53      4.32 o 
 -10   4   8       37.57       43.26      4.86 o 
  -9   4   8       47.67       43.00      4.40 o 
  -8   4   8      221.25      235.28      7.80 o 
  -7   4   8        0.00       -0.59      1.98 o 
  -6   4   8      125.37      133.35      3.72 o 
  -5   4   8        1.49        0.84      1.69 o 
  -4   4   8      951.70      932.37     12.05 o 
  -3   4   8      119.89      122.31      6.80 o 
  -2   4   8      358.41      354.62      8.53 o 
  -1   4   8       18.72       21.03      3.29 o 
   0   4   8      600.72      593.81      8.93 o 
   1   4   8       35.28       34.15      2.16 o 
   2   4   8      185.42      194.60      4.28 o 
   3   4   8      210.59      219.69     10.93 o 
   4   4   8      107.56      113.82      4.12 o 
   5   4   8       36.50       42.38      3.91 o 
   6   4   8      382.92      397.27      9.95 o 
   7   4   8       42.85       36.67      4.53 o 
  -8   5   8       21.79       19.93      4.16 o 
  -7   5   8      693.89      749.58     14.01 o 
  -6   5   8        0.02       -1.12      2.45 o 
  -5   5   8      246.01      243.86      7.20 o 
  -4   5   8       57.39       53.39      3.12 o 
  -3   5   8      193.87      191.57      5.10 o 
  -2   5   8       35.53       36.27      5.36 o 
  -1   5   8       78.45       82.65      3.54 o 
   0   5   8       19.79       20.35      2.57 o 
   1   5   8      386.38      384.33      7.26 o 
   2   5   8       22.13       23.54      2.43 o 
   3   5   8      474.62      483.73      8.38 o 
   4   5   8        0.01       -1.54      3.30 o 
   5   5   8       83.01       82.48      5.30 o 
   6   5   8        8.15        9.72      4.98 o 
  -8   6   8      251.10      262.26     12.56 o 
  -7   6   8       32.82       30.45      4.60 o 
  -6   6   8       21.58       17.85      3.90 o 
  -5   6   8      369.16      356.88      9.38 o 
  -4   6   8      190.96      182.25      8.00 o 
  -3   6   8        0.01        0.09      3.03 o 
  -2   6   8      152.57      161.59      6.65 o 
  -1   6   8       10.60        4.68      3.03 o 
   0   6   8      181.33      177.96      7.63 o 
   1   6   8       41.09       34.95      4.10 o 
   2   6   8      293.50      318.43      7.21 o 
   3   6   8        3.33        3.90      3.00 o 
   4   6   8      360.37      355.17      8.12 o 
   5   6   8       27.37       27.36      4.83 o 
  -7   7   8        1.85       -0.14      4.49 o 
  -6   7   8       26.84       27.40      4.95 o 
  -5   7   8        1.10       -0.79      3.95 o 
  -4   7   8        3.82        0.05      3.62 o 
  -3   7   8      332.40      326.77      9.24 o 
  -2   7   8       40.79       42.49      4.65 o 
  -1   7   8       94.93      105.15      5.74 o 
   0   7   8       21.57       23.75      4.17 o 
   1   7   8      181.92      170.94      7.36 o 
   2   7   8        0.01       -0.83      3.99 o 
   3   7   8      146.92      156.13      9.70 o 
  -2   8   8       77.94       65.96      5.75 o 
 -11   0   9      165.69      172.64     10.42 o 
  -9   0   9      112.91      102.58      7.04 o 
  -7   0   9     1884.96     1808.06     36.07 o 
  -5   0   9     1082.24     1099.86     23.60 o 
  -3   0   9     1892.82     1792.20     34.68 o 
  -1   0   9      211.16      233.79      8.54 o 
   1   0   9       91.10       87.90      3.53 o 
   3   0   9      254.07      251.97      8.38 o 
   5   0   9       66.04       62.39      5.83 o 
   7   0   9      570.49      590.20     17.52 o 
 -12   1   9      121.92      118.60      6.88 o 
 -11   1   9        6.85        2.77      3.72 o 
 -10   1   9      454.79      499.68     11.32 o 
  -9   1   9        4.12        6.52      2.99 o 
  -8   1   9      379.37      373.79      8.68 o 
  -7   1   9        2.27        2.32      1.96 o 
  -6   1   9      852.18      861.06     14.04 o 
  -5   1   9        8.67        6.77      2.12 o 
  -4   1   9     1083.19     1040.54     15.77 o 
  -3   1   9       64.70       65.47      3.37 o 
  -2   1   9      953.70     1001.27     15.34 o 
  -1   1   9       13.53       14.66      1.60 o 
   0   1   9      400.81      374.56      5.96 o 
   1   1   9       53.38       56.34      3.10 o 
   2   1   9      391.34      406.30      4.97 o 
   3   1   9       58.76       57.70      2.60 o 
   4   1   9      288.94      292.39      5.63 o 
   5   1   9       30.55       25.86      2.71 o 
   6   1   9      385.53      401.87      7.61 o 
   7   1   9       45.94       45.98      3.89 o 
 -12   2   9        0.93        0.69      4.44 o 
 -11   2   9      149.32      156.00     17.87 o 
 -10   2   9        1.08       -2.35      3.47 o 
  -9   2   9      202.90      221.69      7.23 o 
  -8   2   9      117.02      137.16      5.71 o 
  -7   2   9      543.16      525.90      8.43 o 
  -6   2   9        0.01        0.52      1.88 o 
  -5   2   9      619.83      603.16      8.90 o 
  -4   2   9      120.97      116.62      3.75 o 
  -3   2   9      988.16      927.51     22.36 o 
  -2   2   9      247.64      239.89      4.52 o 
  -1   2   9      982.11      930.98     11.31 o 
   0   2   9       26.90       34.36      2.20 o 
   1   2   9      944.72      939.13     11.92 o 
   2   2   9       32.69       35.33      2.10 o 
   3   2   9      355.33      347.01      7.40 o 
   4   2   9       24.03       23.30      2.48 o 
   5   2   9      295.58      298.71      6.24 o 
   6   2   9       67.79       62.32      3.78 o 
   7   2   9       19.16       26.29      3.50 o 
 -11   3   9       60.32       69.38      5.70 o 
 -10   3   9       67.59       83.78      7.97 o 
  -9   3   9        8.43        7.72      3.40 o 
  -8   3   9      368.22      367.78      7.21 o 
  -7   3   9       10.14        9.45      2.30 o 
  -6   3   9      874.85      892.48     21.12 o 
  -5   3   9      107.34       99.00      4.64 o 
  -4   3   9      841.77      838.62     11.25 o 
  -3   3   9      239.20      226.25      4.69 o 
  -2   3   9      436.60      447.97      8.02 o 
  -1   3   9      135.98      137.40      3.36 o 
   0   3   9      661.37      659.53      8.10 o 
   1   3   9       69.57       69.62      3.46 o 
   2   3   9      305.69      306.45      5.40 o 
   3   3   9      116.81      118.11      4.06 o 
   4   3   9      124.95      130.58      4.41 o 
   5   3   9      103.13      104.95      5.05 o 
   6   3   9      237.05      238.51     13.52 o 
   7   3   9        1.64        2.17      3.24 o 
 -10   4   9        0.23       -1.37      4.07 o 
  -9   4   9      176.16      194.24      7.33 o 
  -8   4   9       11.86       14.03      2.87 o 
  -7   4   9      647.88      654.38     10.35 o 
  -6   4   9       14.16       17.69      2.58 o 
  -5   4   9       50.82       50.48      3.01 o 
  -4   4   9       15.89       15.62      2.30 o 
  -3   4   9      783.56      774.36     10.74 o 
  -2   4   9        1.63        3.08      2.03 o 
  -1   4   9      257.90      264.99      6.48 o 
   0   4   9       49.93       45.90      2.92 o 
   1   4   9       93.29      103.01      7.14 o 
   2   4   9        0.69        1.24      2.29 o 
   3   4   9      347.63      351.51      9.91 o 
   4   4   9       76.48       86.20      6.81 o 
   5   4   9      350.11      352.37     24.12 o 
   6   4   9        0.75        0.29      3.92 o 
  -8   5   9      165.75      179.29     10.52 o 
  -7   5   9       14.28       11.72      3.63 o 
  -6   5   9        2.96        4.48      2.64 o 
  -5   5   9        0.01       -0.46      2.50 o 
  -4   5   9      314.87      326.46      6.65 o 
  -3   5   9        2.00        2.16      2.31 o 
  -2   5   9      307.76      313.89      6.49 o 
  -1   5   9        1.82        2.72      2.24 o 
   0   5   9      503.43      474.07      8.32 o 
   1   5   9        7.53        7.65      2.55 o 
   2   5   9      523.24      532.72     10.05 o 
   3   5   9       41.62       35.52      3.81 o 
   4   5   9      194.63      213.18     10.48 o 
   5   5   9        1.78        0.15      5.42 o 
  -8   6   9       53.82       47.99      7.69 o 
  -7   6   9        8.78        6.65      6.12 o 
  -6   6   9      177.61      188.76      7.43 o 
  -5   6   9       89.32       93.19      6.46 o 
  -4   6   9        1.54        1.80      3.38 o 
  -3   6   9      212.87      232.65      7.55 o 
  -2   6   9      176.35      186.75      7.38 o 
  -1   6   9      129.28      137.44      8.81 o 
   0   6   9        2.18        2.74      3.37 o 
   1   6   9      642.79      655.19     12.31 o 
   2   6   9       14.30       13.92      3.41 o 
   3   6   9      326.36      357.32     11.10 o 
   4   6   9       13.28       14.87      4.65 o 
  -6   7   9      149.34      150.15      7.46 o 
  -5   7   9       48.54       46.30      7.10 o 
  -4   7   9      119.12      118.43      6.43 o 
  -3   7   9       98.24       89.46      5.68 o 
  -2   7   9       59.64       66.18      5.32 o 
  -1   7   9        2.75        0.89      3.91 o 
   0   7   9       51.05       57.20      5.26 o 
   1   7   9        6.22        2.77      4.14 o 
   2   7   9      193.12      207.89     10.22 o 
 -12   0  10      351.22      417.48     16.45 o 
 -10   0  10      197.97      173.20     10.13 o 
  -8   0  10      177.50      215.94      9.44 o 
  -6   0  10     1895.09     1770.87     35.37 o 
  -4   0  10     1003.70      988.27     22.02 o 
  -2   0  10      551.05      517.44     14.13 o 
   0   0  10      354.83      350.42     11.58 o 
   2   0  10      315.64      318.72     12.10 o 
   4   0  10      307.15      334.08     10.94 o 
   6   0  10      579.45      596.97     17.14 o 
 -12   1  10        2.03        1.02      4.11 o 
 -11   1  10      183.67      196.24      7.74 o 
 -10   1  10        5.48        7.12      4.47 o 
  -9   1  10      415.19      424.00     10.10 o 
  -8   1  10      157.27      148.09      5.96 o 
  -7   1  10      624.02      629.12     11.81 o 
  -6   1  10       58.33       56.02      3.65 o 
  -5   1  10      911.68      877.51     14.37 o 
  -4   1  10      114.30      111.49      9.91 o 
  -3   1  10      601.35      590.68     10.65 o 
  -2   1  10       15.70       12.78      3.69 o 
  -1   1  10      287.00      283.59     12.04 o 
   0   1  10       53.82       57.72      3.68 o 
   1   1  10      196.65      198.57      6.38 o 
   2   1  10       42.56       41.99      2.81 o 
   3   1  10      263.79      261.52      7.10 o 
   4   1  10       13.81       16.37      2.53 o 
   5   1  10      332.05      355.71      6.89 o 
   6   1  10       14.76       13.49      3.86 o 
   7   1  10      327.66      341.87     11.95 o 
 -11   2  10        5.62        8.14      4.39 o 
 -10   2  10      519.07      504.18     11.72 o 
  -9   2  10       41.94       47.66     10.24 o 
  -8   2  10      246.59      250.83      7.28 o 
  -7   2  10       24.51       29.48      2.73 o 
  -6   2  10      916.48      873.93     11.97 o 
  -5   2  10      242.84      242.27      5.43 o 
  -4   2  10       40.76       44.01      3.24 o 
  -3   2  10        0.02        1.71      2.20 o 
  -2   2  10      661.93      664.56     11.77 o 
  -1   2  10       61.01       58.97      3.63 o 
   0   2  10      351.92      358.52     10.64 o 
   1   2  10        0.05        0.56      1.83 o 
   2   2  10      421.14      440.63      7.70 o 
   3   2  10        1.69        6.37      4.32 o 
   4   2  10      359.18      348.32     11.39 o 
   5   2  10       30.18       23.34      5.27 o 
   6   2  10       79.36       82.93      4.31 o 
 -11   3  10      224.83      223.53      8.65 o 
 -10   3  10        1.26       -0.46      3.82 o 
  -9   3  10      122.04      128.71      8.62 o 
  -8   3  10       59.57       65.70      6.38 o 
  -7   3  10      550.36      549.14      9.61 o 
  -6   3  10       37.37       37.92      4.56 o 
  -5   3  10       18.20       21.68      2.51 o 
  -4   3  10       65.90       63.93      3.21 o 
  -3   3  10      806.18      786.49     11.76 o 
  -2   3  10      122.59      118.36      6.36 o 
  -1   3  10      359.95      372.18      7.00 o 
   0   3  10      160.97      136.59      4.27 o 
   1   3  10      454.53      429.08      7.35 o 
   2   3  10      155.90      150.24      5.75 o 
   3   3  10      532.25      550.07     14.63 o 
   4   3  10      108.50      116.52      5.36 o 
   5   3  10      162.03      140.27      8.39 o 
   6   3  10        3.89        1.68      5.40 o 
 -10   4  10       23.99       27.85      5.00 o 
  -9   4  10        8.45        6.87      3.93 o 
  -8   4  10      280.80      306.65      7.02 o 
  -7   4  10       56.17       59.80      3.76 o 
  -6   4  10      150.44      147.98      8.67 o 
  -5   4  10      450.34      453.05     10.09 o 
  -4   4  10     1317.44     1316.59     26.15 o 
  -3   4  10        7.61        5.84      2.83 o 
  -2   4  10      763.93      738.09     11.11 o 
  -1   4  10      188.91      191.38      5.16 o 
   0   4  10       89.80       92.75      3.88 o 
   1   4  10       29.27       30.89      2.98 o 
   2   4  10      161.58      165.17      5.23 o 
   3   4  10       29.79       26.74      4.13 o 
   4   4  10      281.68      302.28     11.69 o 
   5   4  10        7.00        6.61      5.55 o 
  -8   5  10        5.75        4.17      6.01 o 
  -7   5  10      177.21      193.10      7.61 o 
  -6   5  10      366.81      346.14      9.27 o 
  -5   5  10      213.09      224.54      7.55 o 
  -4   5  10       44.49       52.96      4.44 o 
  -3   5  10      368.35      380.92     13.96 o 
  -2   5  10       11.77       10.04      2.61 o 
  -1   5  10      108.27      116.25      4.41 o 
   0   5  10       91.72       89.29      6.20 o 
   1   5  10      542.76      552.49      9.61 o 
   2   5  10        1.78        3.29      2.85 o 
   3   5  10      267.86      303.07     14.80 o 
   4   5  10       25.79       23.34      4.63 o 
  -8   6  10      108.91      108.98      9.73 o 
  -7   6  10       28.19       33.99      7.56 o 
  -6   6  10        7.35        6.22      5.60 o 
  -5   6  10       41.63       46.24      7.28 o 
  -4   6  10      158.95      183.98     10.91 o 
  -3   6  10        0.40       -1.48      3.59 o 
  -2   6  10       71.53       85.39      5.37 o 
  -1   6  10        6.91        3.57      3.50 o 
   0   6  10      592.62      608.97     20.01 o 
   1   6  10        2.59        1.28      3.24 o 
   2   6  10      299.18      326.72      8.04 o 
   3   6  10       24.91       35.65      4.29 o 
  -5   7  10      165.04      171.41     11.52 o 
  -4   7  10        0.10       -1.63      3.86 o 
  -3   7  10       98.51      102.16      6.26 o 
  -2   7  10       39.94       35.40      4.99 o 
  -1   7  10      337.00      332.05     10.05 o 
   0   7  10        9.54       10.18      4.37 o 
 -11   0  11       92.76       99.30      8.97 o 
  -9   0  11      715.07      684.89     19.25 o 
  -7   0  11      521.28      563.90     16.16 o 
  -5   0  11     1787.69     1699.49     34.53 o 
  -3   0  11     1104.64     1097.21     24.57 o 
  -1   0  11      256.15      260.85     10.14 o 
   1   0  11       28.17       34.47      5.25 o 
   3   0  11      602.45      606.89     18.71 o 
 -11   1  11        9.43        7.03      4.34 o 
 -10   1  11      302.73      285.77     11.81 o 
  -9   1  11      122.84      119.25      5.70 o 
  -8   1  11       86.18      104.88      5.08 o 
  -7   1  11       83.79       69.47      5.63 o 
  -6   1  11      732.01      659.31     12.61 o 
  -5   1  11       64.80       61.33      4.45 o 
  -4   1  11        3.33        2.46      2.47 o 
  -3   1  11      442.58      428.61     11.21 o 
  -2   1  11     1130.11     1142.25     22.41 o 
  -1   1  11        0.52        5.95      6.49 o 
   0   1  11      289.89      296.39      7.87 o 
   1   1  11      279.89      280.70     11.06 o 
   2   1  11      296.29      287.16      8.54 o 
   3   1  11        7.44        5.72      3.38 o 
   4   1  11      550.05      580.26     18.82 o 
   6   1  11      256.44      258.78     11.69 o 
 -11   2  11      362.57      439.76     11.52 o 
 -10   2  11        6.90        6.94      3.92 o 
  -9   2  11      105.22      104.11      5.59 o 
  -8   2  11       14.41       16.35      2.81 o 
  -7   2  11      143.95      157.94      4.97 o 
  -6   2  11        5.51        5.92      2.32 o 
  -5   2  11      136.90      127.68      4.34 o 
  -4   2  11      910.15      873.01     14.58 o 
  -3   2  11     1296.73     1300.61     34.22 o 
  -2   2  11      319.99      335.49     11.15 o 
  -1   2  11      937.09      893.89     15.04 o 
   0   2  11       13.33       10.23      2.93 o 
   1   2  11      657.60      609.89     12.18 o 
   2   2  11      144.67      120.24     12.21 o 
   3   2  11      403.90      419.74     10.70 o 
   4   2  11       13.49       15.12      3.66 o 
   5   2  11      169.64      182.77      9.64 o 
   6   2  11        8.34       10.91      5.94 o 
 -10   3  11      132.09      146.24      6.98 o 
  -9   3  11        9.55        6.69      3.80 o 
  -8   3  11      385.62      405.71      8.11 o 
  -7   3  11        2.00        1.14      2.49 o 
  -6   3  11      378.32      384.03      7.43 o 
  -5   3  11      762.10      735.84     16.86 o 
  -4   3  11      405.87      396.65      8.45 o 
  -3   3  11       51.67       44.27      2.95 o 
  -2   3  11      236.35      232.10      6.55 o 
  -1   3  11       62.48       56.46      3.41 o 
   0   3  11       57.58       67.17      6.09 o 
   1   3  11      287.14      240.21     11.41 o 
   2   3  11      611.70      605.41     18.97 o 
   3   3  11       84.11       70.05      5.82 o 
   4   3  11      244.24      270.08     14.05 o 
   5   3  11        6.49       14.15      5.62 o 
 -10   4  11       44.80       44.21      5.34 o 
  -9   4  11      170.74      182.37      7.64 o 
  -8   4  11       13.15       15.13      4.15 o 
  -7   4  11      240.94      239.00      8.12 o 
  -6   4  11       40.53       45.84      8.38 o 
  -5   4  11      140.07      134.65      5.96 o 
  -4   4  11       31.72       23.62      3.71 o 
  -3   4  11      468.50      455.46     16.42 o 
  -2   4  11        0.92        2.30      2.98 o 
  -1   4  11       21.88       28.64      3.86 o 
   0   4  11       37.76       32.64      4.67 o 
   1   4  11      284.42      255.97      8.36 o 
   2   4  11        1.43        1.89      2.76 o 
   3   4  11      168.42      175.70      6.00 o 
   4   4  11        2.91        6.76      4.20 o 
  -8   5  11      140.59      138.42      9.37 o 
  -7   5  11        2.00        0.12      3.73 o 
  -6   5  11       84.49       97.71      5.92 o 
  -5   5  11        2.64        3.52      3.70 o 
  -4   5  11      453.16      429.39     11.17 o 
  -3   5  11        5.77        2.22      3.47 o 
  -2   5  11      138.40      141.95      6.33 o 
  -1   5  11        0.34        0.18      3.58 o 
   0   5  11      544.48      518.96     12.10 o 
   1   5  11       12.73       12.82      3.23 o 
   2   5  11      166.26      176.72      5.98 o 
   3   5  11        0.05        0.64      3.23 o 
  -6   6  11        0.55       -2.16      5.96 o 
  -5   6  11      192.90      207.65     11.97 o 
  -4   6  11        0.26       -2.08      5.62 o 
  -3   6  11      222.88      231.24     12.12 o 
  -2   6  11       16.31        5.25      6.14 o 
  -1   6  11      447.25      470.44     18.30 o 
   0   6  11        1.31       -0.89      3.28 o 
   1   6  11      151.16      173.11      6.29 o 
 -10   0  12       80.99       75.61      7.89 o 
  -8   0  12       42.22       64.85      6.65 o 
  -6   0  12      982.64      956.10     22.97 o 
  -4   0  12       27.16       27.85      4.56 o 
  -2   0  12     2289.54     2258.86     44.71 o 
   0   0  12      161.88      168.97      9.16 o 
   2   0  12      484.44      508.21     16.85 o 
   4   0  12      523.69      525.11     18.93 o 
 -11   1  12      199.79      224.17     10.93 o 
 -10   1  12       15.42       17.04      4.40 o 
  -9   1  12      244.96      240.64      8.01 o 
  -8   1  12       56.43       57.88      4.60 o 
  -7   1  12       68.31       78.54      4.78 o 
  -6   1  12       37.22       31.09      3.49 o 
  -5   1  12      360.38      356.22      8.53 o 
  -4   1  12      129.90      141.13      5.53 o 
  -3   1  12        3.19        4.01      2.81 o 
  -2   1  12      573.68      582.36     11.68 o 
  -1   1  12     1486.92     1465.53     22.36 o 
   0   1  12       61.40       64.97      4.43 o 
   1   1  12       87.41      105.79      5.47 o 
   2   1  12      240.61      217.02      7.95 o 
   3   1  12      785.28      827.73     16.62 o 
   4   1  12       56.41       51.78      9.60 o 
   5   1  12      380.74      423.42     17.78 o 
 -10   2  12      126.09      141.20      6.98 o 
  -9   2  12        1.49        0.27      3.44 o 
  -8   2  12      233.01      217.64      7.65 o 
  -7   2  12       59.80       52.57      3.74 o 
  -6   2  12       64.25       72.88      4.96 o 
  -5   2  12      138.73      126.25      5.38 o 
  -4   2  12      179.75      175.28      8.03 o 
  -3   2  12      245.07      224.05      6.88 o 
  -2   2  12       33.18       31.71      3.52 o 
  -1   2  12       85.46       86.65      4.85 o 
   0   2  12      453.05      451.19     14.15 o 
   1   2  12       52.40       51.22      4.48 o 
   2   2  12      576.02      542.51     12.37 o 
   3   2  12        0.35       -2.16      3.83 o 
   4   2  12      261.60      300.83     10.58 o 
 -10   3  12        2.76       -0.05      4.20 o 
  -9   3  12       79.42       88.36      5.80 o 
  -8   3  12       38.90       34.87      3.60 o 
  -7   3  12      169.96      176.16     10.33 o 
  -6   3  12       18.57       16.39      2.89 o 
  -5   3  12      470.38      469.90      8.56 o 
  -4   3  12        1.85        1.66      2.32 o 
  -3   3  12      485.52      487.83      8.63 o 
  -2   3  12      150.12      152.35      5.33 o 
  -1   3  12      102.44       99.85      5.59 o 
   0   3  12       56.25       66.71      7.35 o 
   1   3  12      647.31      603.04     19.12 o 
   2   3  12       37.79       33.37      6.94 o 
   3   3  12       78.93       74.96      8.64 o 
   4   3  12       24.01       20.16      6.63 o 
  -9   4  12        7.20        2.79      5.90 o 
  -8   4  12      196.28      210.49      8.24 o 
  -7   4  12       38.77       37.19      6.96 o 
  -6   4  12      101.33      103.48      5.80 o 
  -5   4  12       11.00       18.71      3.97 o 
  -4   4  12      534.32      529.03     11.96 o 
  -3   4  12        0.10        2.02      3.42 o 
  -2   4  12      215.82      221.11      7.98 o 
  -1   4  12      111.31      126.86     12.54 o 
   0   4  12      339.41      339.83     13.55 o 
   1   4  12       13.69        7.75      4.04 o 
   2   4  12       92.27       89.46      5.97 o 
   3   4  12        4.14        5.08      4.48 o 
  -8   5  12        0.71       -1.88      4.35 o 
  -7   5  12      151.12      165.68     14.33 o 
  -6   5  12       11.85        9.96      4.33 o 
  -5   5  12      168.89      172.21      7.46 o 
  -4   5  12       16.00       12.85      5.62 o 
  -3   5  12      226.33      218.39      8.12 o 
  -2   5  12       14.49       12.67      4.14 o 
  -1   5  12      126.10      137.03      7.06 o 
   0   5  12       33.43       24.12      4.76 o 
   1   5  12      177.75      171.63      7.85 o 
   2   5  12        3.00        0.72      4.52 o 
  -5   6  12        0.84       -0.20      6.01 o 
  -4   6  12      138.04      159.24     10.83 o 
  -3   6  12        2.79        6.98      6.42 o 
  -2   6  12      206.31      235.81     12.69 o 
  -1   6  12        0.05        0.91      4.56 o 
  -9   0  13       74.91       81.06      7.48 o 
  -7   0  13      216.38      195.33      9.98 o 
  -5   0  13      210.37      207.65      9.46 o 
  -3   0  13       46.55       36.95      5.62 o 
  -1   0  13      336.21      328.68     12.64 o 
   1   0  13      120.59      142.97      9.40 o 
   3   0  13     1233.96     1191.02     30.53 o 
 -10   1  13      106.05      123.11      9.44 o 
  -9   1  13        0.01       -1.01      3.56 o 
  -8   1  13      147.58      148.65      6.41 o 
  -7   1  13        0.26        0.09      3.04 o 
  -6   1  13      138.83      131.56      5.85 o 
  -5   1  13       59.85       57.17      4.97 o 
  -4   1  13      391.11      368.95      9.07 o 
  -3   1  13      318.31      294.58      8.19 o 
  -2   1  13      604.52      604.37     12.42 o 
  -1   1  13      196.90      191.23      7.05 o 
   0   1  13      352.35      347.68     19.83 o 
   1   1  13        7.24        1.26      3.65 o 
   2   1  13      339.54      340.69     16.11 o 
   3   1  13      126.91      108.73      6.83 o 
   4   1  13      237.91      257.04     10.36 o 
 -10   2  13        8.74        7.72      4.48 o 
  -9   2  13       71.51       78.23     18.85 o 
  -8   2  13        2.75        2.58      2.92 o 
  -7   2  13       30.14       38.23      7.02 o 
  -6   2  13        4.10        6.06      2.76 o 
  -5   2  13      366.00      366.15     20.35 o 
  -4   2  13       13.66       14.58      3.45 o 
  -3   2  13      277.76      277.16      7.90 o 
  -2   2  13      194.43      177.99      6.89 o 
  -1   2  13     1564.15     1494.79     23.22 o 
   0   2  13        4.63        3.97      3.59 o 
   1   2  13      371.54      372.81     10.03 o 
   2   2  13       43.98       36.66      4.92 o 
   3   2  13      132.31      138.06      8.88 o 
  -9   3  13        0.00       -1.67      3.82 o 
  -8   3  13       75.57       75.18      4.64 o 
  -7   3  13        0.02       -1.28      2.73 o 
  -6   3  13       77.58       84.56      4.36 o 
  -5   3  13        0.25        1.33      2.64 o 
  -4   3  13      351.45      340.30      8.46 o 
  -3   3  13       17.01       15.19      2.97 o 
  -2   3  13        5.92        5.71      3.81 o 
  -1   3  13       26.11       13.48      5.99 o 
   0   3  13      955.54     1016.73     26.34 o 
   1   3  13       17.91       15.13      6.35 o 
   2   3  13      128.21      127.24      9.75 o 
   3   3  13       71.99       67.74     10.08 o 
  -8   4  13        1.20       -0.68      4.25 o 
  -7   4  13      314.61      339.38     17.94 o 
  -6   4  13       33.91       35.48      5.06 o 
  -5   4  13      210.48      204.53      7.87 o 
  -4   4  13       19.41       17.57      4.38 o 
  -3   4  13      213.64      200.62     23.70 o 
  -2   4  13       54.29       58.67      5.19 o 
  -1   4  13        1.79        3.55      3.89 o 
   0   4  13       73.36       63.21      8.08 o 
   1   4  13      123.54      123.64      7.15 o 
   2   4  13        0.31        1.22      4.44 o 
  -6   5  13      168.25      183.53     18.12 o 
  -5   5  13       68.64       72.57      5.63 o 
  -4   5  13      270.16      267.49      9.18 o 
  -3   5  13        0.56        0.15      4.11 o 
  -2   5  13      134.24      154.31     15.98 o 
  -1   5  13      141.96      133.33      7.34 o 
   0   5  13       56.95       53.87      5.81 o 
 -10   0  14      115.59      139.79     10.39 o 
  -8   0  14      181.65      161.77     10.03 o 
  -6   0  14      287.68      277.77     11.86 o 
  -4   0  14      528.22      485.93     15.75 o 
  -2   0  14       90.76       84.41      7.59 o 
   0   0  14      418.56      399.95     15.04 o 
   2   0  14      389.65      421.48     16.86 o 
  -9   1  14       82.01      103.09      6.35 o 
  -8   1  14        4.13        2.28      3.87 o 
  -7   1  14       84.33       87.79      5.52 o 
  -6   1  14       87.95       87.37      5.23 o 
  -5   1  14      213.56      208.54      7.22 o 
  -4   1  14       82.07       76.82      4.98 o 
  -3   1  14      562.04      582.29     12.44 o 
  -2   1  14        5.66        4.87      3.55 o 
  -1   1  14      543.05      531.62     12.04 o 
   0   1  14       10.30        9.80      3.82 o 
   1   1  14      282.16      296.20      9.66 o 
   2   1  14       24.04       29.76      5.67 o 
   3   1  14      201.31      197.85     10.63 o 
  -9   2  14        0.16        3.99      4.33 o 
  -8   2  14       48.48       56.80      7.63 o 
  -7   2  14       13.81       11.27      3.25 o 
  -6   2  14      168.34      158.20      6.36 o 
  -5   2  14        0.36        0.40      3.34 o 
  -4   2  14      364.58      359.72     15.79 o 
  -3   2  14       30.06       31.95      4.30 o 
  -2   2  14      409.76      404.62     22.45 o 
  -1   2  14        4.13        4.16      3.79 o 
   0   2  14      484.93      493.12     11.84 o 
   1   2  14        0.74        4.37      4.10 o 
   2   2  14       58.19       69.70      6.29 o 
  -8   3  14        7.61        5.91      3.50 o 
  -7   3  14      303.08      311.54      7.73 o 
  -6   3  14        0.18       -2.07      3.02 o 
  -5   3  14      219.92      204.98      7.15 o 
  -4   3  14        1.57        1.08      3.59 o 
  -3   3  14      239.75      220.51     24.50 o 
  -2   3  14       16.43       11.93      4.39 o 
  -1   3  14      133.18      153.69     10.55 o 
   0   3  14       54.80       46.50      7.95 o 
   1   3  14      110.30      104.76      9.79 o 
  -7   4  14        7.66        6.70      4.32 o 
  -6   4  14       70.01       69.62      8.26 o 
  -5   4  14       13.71        9.02      4.14 o 
  -4   4  14      191.06      188.80      8.10 o 
  -3   4  14       21.65       19.01      4.60 o 
  -2   4  14       58.97       59.93      5.83 o 
  -1   4  14       49.07       43.69      5.35 o 
   0   4  14      306.53      286.22     10.10 o 
  -9   0  15       78.88      104.46      9.40 o 
  -7   0  15      315.86      319.52     13.59 o 
  -5   0  15      623.39      618.01     18.74 o 
  -3   0  15      303.45      290.02     13.05 o 
  -1   0  15      165.86      147.20     10.29 o 
   1   0  15      220.04      228.05     13.14 o 
  -8   1  15      130.77      152.40      7.28 o 
  -7   1  15       14.37       19.28      4.25 o 
  -6   1  15      281.02      268.09      8.76 o 
  -5   1  15        2.03        2.85      3.74 o 
  -4   1  15      230.52      227.48     13.97 o 
  -3   1  15        0.78       -3.14      3.52 o 
  -2   1  15      385.46      376.62     10.48 o 
  -1   1  15        1.90        3.23      4.21 o 
   0   1  15      203.25      207.53     15.30 o 
   1   1  15       36.83       33.92      5.61 o 
  -8   2  15       57.04       58.84      4.55 o 
  -7   2  15      138.31      131.29      5.58 o 
  -6   2  15       21.21       25.50      3.76 o 
  -5   2  15      137.97      135.48      6.38 o 
  -4   2  15       21.22       24.71      4.45 o 
  -3   2  15      487.42      476.52     11.52 o 
  -2   2  15        3.65        3.53      4.13 o 
  -1   2  15      133.13      129.02      7.18 o 
   0   2  15        0.19       -1.65      4.30 o 
   1   2  15      175.09      157.19      9.20 o 
  -7   3  15        0.58        1.90      3.47 o 
  -6   3  15      131.27      129.44      7.02 o 
  -5   3  15        2.55        5.14      4.16 o 
  -4   3  15      193.66      190.58      8.29 o 
  -3   3  15        4.53        6.33      4.30 o 
  -2   3  15      148.71      132.68     14.37 o 
  -1   3  15       14.06        8.59      4.84 o 
  -4   4  15        5.76        3.27      4.08 o 
  -6   0  16      294.54      278.81     13.20 o 
  -4   0  16       40.39       35.74      6.63 o 
  -2   0  16      153.85      156.97     10.70 o 
  -7   1  16      366.35      383.70     26.11 o 
  -6   1  16       14.00       18.15      4.65 o 
  -5   1  16      201.52      196.28      8.18 o 
  -4   1  16        1.51       -1.01      4.18 o 
  -3   1  16      137.78      127.79      7.09 o 
  -2   1  16        0.74        1.31      4.51 o 
  -1   1  16      145.57      164.43      8.05 o 
  -6   2  16      158.85      170.27      6.43 o 
  -5   2  16       12.91       11.16      4.38 o 
  -4   2  16      227.70      220.00      8.58 o 
  -3   2  16        0.21       -0.69      4.41 o 
  -2   2  16      337.35      344.87     10.54 o 
                                                 
